# Supplementary material for: Antigen-scaffolds loaded with hyper-stable neoleukin-2/15 expand antigen-specific T cells with a favorable phenotype for adoptive cell therapy
Source: Front Immunol. 2026 Jun 11;17:1804678. doi: 10.3389/fimmu.2026.1804678 (PMC13294229; doi:10.3389/fimmu.2026.1804678)
Supplement: Supplementary file 2 [file Table1.xlsx]

## Sheet: Supplementary-table-1
gene	p_val	avg_log2FC	pct.1	pct.2	p_val_adj	Comparison
IFITM2	1.66699e-167	1.64134	0.957	0.73	3.01726e-163	IL2/21 vs Neo-3x
IFITM1	1.27248e-135	1.14279	0.975	0.78	2.30318e-131	IL2/21 vs Neo-3x
ACTB	9.16661e-128	0.574707	1	0.995	1.65916e-123	IL2/21 vs Neo-3x
S100A10	1.81575e-127	0.946971	0.977	0.871	3.28651e-123	IL2/21 vs Neo-3x
LAG3	3.99308e-125	-1.24991	0.932	0.955	7.22748e-121	IL2/21 vs Neo-3x
S100A11	5.19936e-122	0.881683	0.983	0.933	9.41083e-118	IL2/21 vs Neo-3x
LGALS1	1.14262e-118	1.01041	0.985	0.906	2.06815e-114	IL2/21 vs Neo-3x
EBP	5.54608e-112	1.32061	0.814	0.451	1.00384e-107	IL2/21 vs Neo-3x
PFN1	8.65774e-104	0.521546	0.998	0.99	1.56705e-99	IL2/21 vs Neo-3x
S100A4	4.9838e-103	0.848279	0.996	0.973	9.02068e-99	IL2/21 vs Neo-3x
ANXA1	1.38154e-90	0.958258	0.946	0.667	2.50059e-86	IL2/21 vs Neo-3x
RCBTB2	1.06114e-88	1.10983	0.869	0.627	1.92066e-84	IL2/21 vs Neo-3x
CFL1	1.05203e-82	0.464474	0.996	0.981	1.90418e-78	IL2/21 vs Neo-3x
ANXA2	1.66621e-81	0.900134	0.897	0.701	3.01583e-77	IL2/21 vs Neo-3x
GZMB	1.17938e-80	-0.794884	0.998	0.994	2.13468e-76	IL2/21 vs Neo-3x
CALM1	1.00831e-79	0.530548	0.994	0.954	1.82504e-75	IL2/21 vs Neo-3x
TAGLN2	3.96328e-78	0.807836	0.949	0.754	7.17354e-74	IL2/21 vs Neo-3x
LIME1	8.92217e-78	0.946665	0.824	0.467	1.61491e-73	IL2/21 vs Neo-3x
CD2	5.01865e-77	-0.65159	0.986	0.982	9.08376e-73	IL2/21 vs Neo-3x
TMSB10	4.12508e-75	0.401487	0.998	0.994	7.4664e-71	IL2/21 vs Neo-3x
PPIA	1.57739e-69	0.511736	0.99	0.972	2.85508e-65	IL2/21 vs Neo-3x
MYL12A	2.0014e-68	0.447536	0.998	0.977	3.62253e-64	IL2/21 vs Neo-3x
CYTIP	1.46437e-66	-0.874938	0.821	0.883	2.65051e-62	IL2/21 vs Neo-3x
BATF	1.69952e-66	-1.17669	0.671	0.803	3.07613e-62	IL2/21 vs Neo-3x
RESF1	4.96827e-65	-1.0433	0.741	0.867	8.99257e-61	IL2/21 vs Neo-3x
PTPRCAP	8.33069e-65	-0.500782	0.993	0.984	1.50785e-60	IL2/21 vs Neo-3x
S100A6	7.74351e-64	0.654079	0.994	0.978	1.40157e-59	IL2/21 vs Neo-3x
ARHGDIB	1.60877e-63	0.435006	0.999	0.963	2.91187e-59	IL2/21 vs Neo-3x
TMSB4X	1.69377e-63	0.382656	0.996	0.994	3.06573e-59	IL2/21 vs Neo-3x
GNLY	1.73352e-62	-0.790148	0.986	0.992	3.13767e-58	IL2/21 vs Neo-3x
ACTG1	1.14229e-61	0.455789	0.998	0.981	2.06754e-57	IL2/21 vs Neo-3x
IFNG	2.30603e-61	-1.29131	0.734	0.826	4.17391e-57	IL2/21 vs Neo-3x
DUSP5	4.08003e-61	-1.06503	0.603	0.764	7.38486e-57	IL2/21 vs Neo-3x
GAPDH	2.53719e-60	0.399818	0.999	0.991	4.59232e-56	IL2/21 vs Neo-3x
NDUFA12	4.29982e-59	0.623373	0.928	0.807	7.78268e-55	IL2/21 vs Neo-3x
EEF1A1	2.87373e-57	0.380807	0.999	0.986	5.20145e-53	IL2/21 vs Neo-3x
H2AFZ	6.97777e-56	1.10704	0.886	0.753	1.26298e-51	IL2/21 vs Neo-3x
CNN2	1.15023e-55	0.611711	0.926	0.772	2.08192e-51	IL2/21 vs Neo-3x
CCND3	5.29734e-55	0.705653	0.904	0.729	9.58819e-51	IL2/21 vs Neo-3x
SLC25A5	1.66164e-54	0.756683	0.887	0.707	3.00756e-50	IL2/21 vs Neo-3x
CD7	7.72498e-52	-0.902755	0.789	0.867	1.39822e-47	IL2/21 vs Neo-3x
IL2RG	7.72901e-52	-0.423427	0.996	0.993	1.39895e-47	IL2/21 vs Neo-3x
C12orf75	2.00562e-51	0.494338	0.965	0.868	3.63017e-47	IL2/21 vs Neo-3x
YWHAZ	2.36476e-50	0.399464	0.995	0.965	4.28021e-46	IL2/21 vs Neo-3x
PNRC1	3.25083e-50	-0.818405	0.781	0.856	5.884e-46	IL2/21 vs Neo-3x
FXYD5	8.12486e-50	0.492564	0.988	0.941	1.4706e-45	IL2/21 vs Neo-3x
MALAT1	1.21694e-49	-0.595143	0.999	0.998	2.20266e-45	IL2/21 vs Neo-3x
CCL5	4.19611e-49	-0.48871	1	0.998	7.59496e-45	IL2/21 vs Neo-3x
MYL12B	6.40214e-49	0.408717	0.985	0.938	1.15879e-44	IL2/21 vs Neo-3x
GZMA	2.78038e-48	0.404669	0.993	0.972	5.03248e-44	IL2/21 vs Neo-3x
MT-CO3	6.33593e-48	0.362121	0.997	0.99	1.1468e-43	IL2/21 vs Neo-3x
CRIP1	7.21799e-46	0.455676	0.988	0.964	1.30646e-41	IL2/21 vs Neo-3x
GBP2	4.72535e-45	-0.905705	0.668	0.771	8.55289e-41	IL2/21 vs Neo-3x
HLA-A	1.82593e-44	-0.338507	0.999	0.995	3.30494e-40	IL2/21 vs Neo-3x
MT-CO1	5.93038e-43	0.294447	0.999	0.997	1.0734e-38	IL2/21 vs Neo-3x
CD99	1.56755e-42	0.393406	0.985	0.936	2.83726e-38	IL2/21 vs Neo-3x
CD70	2.93002e-42	0.709831	0.804	0.6	5.30334e-38	IL2/21 vs Neo-3x
RNF213	1.57834e-41	-0.611448	0.939	0.961	2.8568e-37	IL2/21 vs Neo-3x
RPLP0	4.17088e-41	0.390363	0.994	0.973	7.5493e-37	IL2/21 vs Neo-3x
ARPC2	4.88691e-39	0.332844	0.99	0.964	8.84531e-35	IL2/21 vs Neo-3x
VIM	2.56128e-38	0.423885	0.996	0.985	4.63591e-34	IL2/21 vs Neo-3x
TRBC2	6.36454e-36	-0.57285	0.929	0.951	1.15198e-31	IL2/21 vs Neo-3x
NCR3	1.28652e-35	0.596643	0.83	0.621	2.3286e-31	IL2/21 vs Neo-3x
CD74	3.09154e-35	-0.537945	0.985	0.988	5.59569e-31	IL2/21 vs Neo-3x
RPS7	6.89344e-34	0.276874	0.994	0.981	1.24771e-29	IL2/21 vs Neo-3x
IL32	7.75423e-34	-0.278993	0.998	0.998	1.40352e-29	IL2/21 vs Neo-3x
CDK2AP2	3.01115e-33	0.539328	0.857	0.676	5.45018e-29	IL2/21 vs Neo-3x
TPM4	4.14663e-33	0.404113	0.967	0.893	7.50539e-29	IL2/21 vs Neo-3x
CLIC1	5.21483e-33	0.301543	0.996	0.974	9.43885e-29	IL2/21 vs Neo-3x
HLA-B	7.96211e-33	-0.314137	1	0.996	1.44114e-28	IL2/21 vs Neo-3x
RPS8	9.66561e-33	0.2707	0.996	0.985	1.74948e-28	IL2/21 vs Neo-3x
ETS1	1.31297e-32	-0.559032	0.859	0.897	2.37647e-28	IL2/21 vs Neo-3x
ARPC5	2.75702e-32	0.457493	0.919	0.794	4.99021e-28	IL2/21 vs Neo-3x
TRAC	3.04445e-32	-0.710012	0.805	0.845	5.51046e-28	IL2/21 vs Neo-3x
MZT2B	4.93635e-32	0.453418	0.92	0.817	8.93479e-28	IL2/21 vs Neo-3x
CFLAR	2.28654e-31	-0.716408	0.684	0.771	4.13864e-27	IL2/21 vs Neo-3x
MT-CYB	2.39488e-31	0.269957	0.997	0.993	4.33473e-27	IL2/21 vs Neo-3x
TPM3	3.32288e-31	0.391803	0.963	0.882	6.01441e-27	IL2/21 vs Neo-3x
MT-CO2	5.40542e-31	0.230522	0.998	0.995	9.78381e-27	IL2/21 vs Neo-3x
NME2	1.60258e-30	0.496224	0.869	0.715	2.90066e-26	IL2/21 vs Neo-3x
RPL35	1.67555e-30	0.307253	0.991	0.955	3.03275e-26	IL2/21 vs Neo-3x
OSTF1	2.76463e-30	0.432488	0.954	0.885	5.00397e-26	IL2/21 vs Neo-3x
UBB	4.59641e-28	-0.420353	0.926	0.943	8.3195e-24	IL2/21 vs Neo-3x
LIMD2	1.05718e-27	-0.380704	0.96	0.97	1.91349e-23	IL2/21 vs Neo-3x
TXN	1.28109e-27	0.422555	0.899	0.805	2.31877e-23	IL2/21 vs Neo-3x
HNRNPA2B1	7.87383e-27	0.370239	0.98	0.947	1.42516e-22	IL2/21 vs Neo-3x
ATP5F1B	1.03389e-26	0.356246	0.943	0.85	1.87133e-22	IL2/21 vs Neo-3x
CHCHD2	1.1117e-26	0.354841	0.963	0.906	2.01217e-22	IL2/21 vs Neo-3x
HTATSF1	1.13781e-26	0.532623	0.77	0.568	2.05943e-22	IL2/21 vs Neo-3x
UQCRB	1.22677e-26	0.358939	0.971	0.922	2.22045e-22	IL2/21 vs Neo-3x
SNHG29	1.89308e-26	0.500601	0.823	0.653	3.42647e-22	IL2/21 vs Neo-3x
DBI	6.1043e-26	0.422766	0.91	0.812	1.10488e-21	IL2/21 vs Neo-3x
MT2A	8.64839e-26	0.388655	0.767	0.544	1.56536e-21	IL2/21 vs Neo-3x
GBP5	9.10426e-26	-0.602586	0.797	0.823	1.64787e-21	IL2/21 vs Neo-3x
BTF3	2.22659e-25	0.296653	0.976	0.927	4.03013e-21	IL2/21 vs Neo-3x
CD44	2.96469e-25	0.481732	0.798	0.599	5.36609e-21	IL2/21 vs Neo-3x
RPL3	3.53544e-25	0.270689	0.99	0.947	6.39915e-21	IL2/21 vs Neo-3x
TGFB1	4.03143e-25	0.374527	0.93	0.796	7.29688e-21	IL2/21 vs Neo-3x
EEF1B2	9.7403e-25	0.411283	0.886	0.761	1.76299e-20	IL2/21 vs Neo-3x
RPS12	2.30062e-24	0.219794	0.997	0.99	4.16412e-20	IL2/21 vs Neo-3x
STK17B	4.43397e-24	-0.433759	0.935	0.947	8.02548e-20	IL2/21 vs Neo-3x
RPSA	1.11162e-23	0.26525	0.983	0.946	2.01204e-19	IL2/21 vs Neo-3x
PRF1	1.68267e-23	-0.360697	0.999	0.994	3.04564e-19	IL2/21 vs Neo-3x
ABRACL	2.69111e-23	0.429416	0.861	0.704	4.8709e-19	IL2/21 vs Neo-3x
LCP1	3.22808e-23	0.305792	0.982	0.933	5.84283e-19	IL2/21 vs Neo-3x
LDHB	4.73514e-23	0.3166	0.969	0.883	8.5706e-19	IL2/21 vs Neo-3x
SUB1	4.77897e-23	0.300821	0.969	0.906	8.64993e-19	IL2/21 vs Neo-3x
MCL1	5.12864e-23	-0.539981	0.804	0.826	9.28285e-19	IL2/21 vs Neo-3x
ACTR3	6.60807e-23	0.32372	0.953	0.878	1.19606e-18	IL2/21 vs Neo-3x
EMP3	6.68518e-23	0.251765	0.992	0.95	1.21002e-18	IL2/21 vs Neo-3x
RPL10	9.55664e-23	0.211445	0.999	0.989	1.72975e-18	IL2/21 vs Neo-3x
ANXA6	1.47079e-22	0.34992	0.893	0.77	2.66214e-18	IL2/21 vs Neo-3x
HLA-E	2.31175e-22	-0.311615	0.974	0.975	4.18426e-18	IL2/21 vs Neo-3x
CD8B	2.47939e-22	-0.455732	0.943	0.946	4.48769e-18	IL2/21 vs Neo-3x
CDC42	4.01225e-22	0.338679	0.932	0.812	7.26217e-18	IL2/21 vs Neo-3x
RPL8	1.26068e-21	0.233017	0.996	0.973	2.28184e-17	IL2/21 vs Neo-3x
EIF5A	1.26159e-21	0.370418	0.881	0.774	2.28349e-17	IL2/21 vs Neo-3x
YBX1	1.27805e-21	0.344337	0.943	0.85	2.31327e-17	IL2/21 vs Neo-3x
ARL6IP5	1.51754e-21	-0.355693	0.954	0.93	2.74676e-17	IL2/21 vs Neo-3x
ENO1	2.02408e-21	0.314016	0.966	0.908	3.66359e-17	IL2/21 vs Neo-3x
CNBP	3.97928e-21	0.363814	0.945	0.862	7.2025e-17	IL2/21 vs Neo-3x
CKLF	1.18685e-20	-0.440856	0.931	0.933	2.1482e-16	IL2/21 vs Neo-3x
CAPN2	1.47374e-20	0.415868	0.805	0.653	2.66747e-16	IL2/21 vs Neo-3x
RPL14	1.82089e-20	0.217051	0.993	0.978	3.29581e-16	IL2/21 vs Neo-3x
NDUFB9	2.0064e-20	0.422125	0.85	0.707	3.63159e-16	IL2/21 vs Neo-3x
MYL6	3.56798e-20	0.195778	0.995	0.99	6.45804e-16	IL2/21 vs Neo-3x
MZT2A	3.74313e-20	0.410078	0.826	0.687	6.77506e-16	IL2/21 vs Neo-3x
COX6A1	4.43002e-20	0.307412	0.96	0.894	8.01834e-16	IL2/21 vs Neo-3x
CCND2	4.53101e-20	0.436427	0.771	0.592	8.20113e-16	IL2/21 vs Neo-3x
COX5A	5.1708e-20	0.356307	0.915	0.803	9.35914e-16	IL2/21 vs Neo-3x
CD96	6.33558e-20	-0.444239	0.893	0.887	1.14674e-15	IL2/21 vs Neo-3x
RPL6	7.67697e-20	0.231292	0.993	0.97	1.38953e-15	IL2/21 vs Neo-3x
RPS23	1.30657e-19	0.192626	0.995	0.984	2.36489e-15	IL2/21 vs Neo-3x
RAN	1.78786e-19	0.414157	0.859	0.756	3.23602e-15	IL2/21 vs Neo-3x
IRF1	3.0739e-19	-0.447549	0.899	0.889	5.56375e-15	IL2/21 vs Neo-3x
CUTA	3.17961e-19	0.357905	0.886	0.748	5.75509e-15	IL2/21 vs Neo-3x
CTSC	5.51186e-19	0.291983	0.998	0.968	9.97647e-15	IL2/21 vs Neo-3x
RPS18	5.80975e-19	0.218958	0.996	0.972	1.05156e-14	IL2/21 vs Neo-3x
EIF1	6.26127e-19	0.226374	0.996	0.989	1.13329e-14	IL2/21 vs Neo-3x
PTMA	7.06019e-19	0.416645	0.993	0.977	1.27789e-14	IL2/21 vs Neo-3x
S1PR4	1.00217e-18	0.401556	0.769	0.619	1.81393e-14	IL2/21 vs Neo-3x
FYB1	2.05001e-18	-0.49025	0.815	0.826	3.71052e-14	IL2/21 vs Neo-3x
YWHAQ	2.93031e-18	0.338265	0.878	0.761	5.30386e-14	IL2/21 vs Neo-3x
ATP5PB	5.21094e-18	0.375891	0.827	0.685	9.43181e-14	IL2/21 vs Neo-3x
RPL10A	2.10676e-17	0.288336	0.961	0.862	3.81323e-13	IL2/21 vs Neo-3x
PSMB2	2.79586e-17	0.395976	0.778	0.613	5.06051e-13	IL2/21 vs Neo-3x
PABPC1	2.81716e-17	0.282783	0.938	0.85	5.09906e-13	IL2/21 vs Neo-3x
RPS3	2.94407e-17	0.169347	0.996	0.987	5.32877e-13	IL2/21 vs Neo-3x
COX7A2	3.03113e-17	0.266816	0.956	0.892	5.48634e-13	IL2/21 vs Neo-3x
COX8A	3.47389e-17	0.291576	0.94	0.889	6.28774e-13	IL2/21 vs Neo-3x
RPL5	3.67137e-17	0.23891	0.988	0.949	6.64518e-13	IL2/21 vs Neo-3x
COX6C	5.98995e-17	0.277515	0.961	0.893	1.08418e-12	IL2/21 vs Neo-3x
TNF	6.49738e-17	0.337375	0.768	0.591	1.17603e-12	IL2/21 vs Neo-3x
SNRPB	7.09411e-17	0.420084	0.772	0.647	1.28403e-12	IL2/21 vs Neo-3x
ATP5MC2	7.72955e-17	0.250491	0.979	0.923	1.39905e-12	IL2/21 vs Neo-3x
SRSF3	1.01555e-16	0.367259	0.791	0.644	1.83814e-12	IL2/21 vs Neo-3x
UCP2	1.34131e-16	0.308317	0.915	0.799	2.42777e-12	IL2/21 vs Neo-3x
GNG5	1.43856e-16	0.30613	0.897	0.792	2.60379e-12	IL2/21 vs Neo-3x
HNRNPA3	1.5156e-16	0.327554	0.896	0.803	2.74323e-12	IL2/21 vs Neo-3x
CAP1	1.74367e-16	0.24463	0.959	0.88	3.15605e-12	IL2/21 vs Neo-3x
TMA7	2.36715e-16	0.241434	0.979	0.934	4.28455e-12	IL2/21 vs Neo-3x
RPS19	2.69614e-16	0.203722	1	0.991	4.88001e-12	IL2/21 vs Neo-3x
RPS27L	2.94267e-16	0.321484	0.878	0.772	5.32623e-12	IL2/21 vs Neo-3x
SRRM2	4.32541e-16	-0.401157	0.848	0.865	7.82898e-12	IL2/21 vs Neo-3x
SEC61G	4.44705e-16	0.30483	0.905	0.794	8.04916e-12	IL2/21 vs Neo-3x
CCL4	5.03593e-16	-0.0681573	0.948	0.892	9.11503e-12	IL2/21 vs Neo-3x
NDUFS8	5.09463e-16	0.367472	0.805	0.666	9.22128e-12	IL2/21 vs Neo-3x
IQGAP1	5.87121e-16	-0.449864	0.802	0.82	1.06269e-11	IL2/21 vs Neo-3x
RACK1	5.927e-16	0.191832	0.993	0.975	1.07279e-11	IL2/21 vs Neo-3x
ATP5F1E	6.19226e-16	0.192769	0.991	0.975	1.1208e-11	IL2/21 vs Neo-3x
RPL15	7.07407e-16	0.206938	0.99	0.964	1.28041e-11	IL2/21 vs Neo-3x
AKAP13	7.07931e-16	-0.440172	0.784	0.795	1.28135e-11	IL2/21 vs Neo-3x
PTGES3	7.11104e-16	0.352806	0.808	0.676	1.2871e-11	IL2/21 vs Neo-3x
RASGRP1	7.23284e-16	-0.516719	0.746	0.776	1.30914e-11	IL2/21 vs Neo-3x
RPS13	8.85235e-16	0.215347	0.994	0.975	1.60227e-11	IL2/21 vs Neo-3x
PSMA7	1.27514e-15	0.310593	0.893	0.799	2.308e-11	IL2/21 vs Neo-3x
ATP5MF	1.55849e-15	0.280389	0.929	0.847	2.82086e-11	IL2/21 vs Neo-3x
SLC25A3	1.60654e-15	0.294221	0.897	0.824	2.90784e-11	IL2/21 vs Neo-3x
RPS24	1.65349e-15	0.177232	0.993	0.978	2.99282e-11	IL2/21 vs Neo-3x
CLTA	1.67455e-15	0.318513	0.808	0.678	3.03094e-11	IL2/21 vs Neo-3x
BCL3	3.00169e-15	-0.458398	0.74	0.775	5.43307e-11	IL2/21 vs Neo-3x
H2AFV	3.6907e-15	0.440787	0.807	0.709	6.68016e-11	IL2/21 vs Neo-3x
GNB2	3.78406e-15	0.270755	0.908	0.828	6.84915e-11	IL2/21 vs Neo-3x
RPL26	3.87388e-15	0.171688	0.993	0.98	7.01172e-11	IL2/21 vs Neo-3x
PPP1CA	4.66727e-15	0.237802	0.95	0.894	8.44775e-11	IL2/21 vs Neo-3x
NDUFB8	6.04541e-15	0.285894	0.907	0.797	1.09422e-10	IL2/21 vs Neo-3x
APOBEC3G	6.28065e-15	0.316873	0.91	0.791	1.1368e-10	IL2/21 vs Neo-3x
ATP5F1C	7.22728e-15	0.349613	0.816	0.693	1.30814e-10	IL2/21 vs Neo-3x
NPM1	9.57835e-15	0.237465	0.981	0.933	1.73368e-10	IL2/21 vs Neo-3x
CORO1A	1.27563e-14	0.16231	0.996	0.987	2.30889e-10	IL2/21 vs Neo-3x
RAC2	1.30263e-14	0.193235	0.994	0.968	2.35777e-10	IL2/21 vs Neo-3x
GPI	1.36212e-14	0.382729	0.797	0.679	2.46544e-10	IL2/21 vs Neo-3x
TNFRSF1B	1.3803e-14	-0.352207	0.818	0.86	2.49834e-10	IL2/21 vs Neo-3x
MIF	1.58329e-14	0.263243	0.951	0.916	2.86576e-10	IL2/21 vs Neo-3x
JPT1	1.63907e-14	0.388992	0.783	0.661	2.96671e-10	IL2/21 vs Neo-3x
SRSF9	2.03017e-14	0.298424	0.892	0.789	3.67461e-10	IL2/21 vs Neo-3x
DOK2	2.32407e-14	0.307754	0.79	0.646	4.20657e-10	IL2/21 vs Neo-3x
RPS16	2.45578e-14	0.187746	0.991	0.965	4.44496e-10	IL2/21 vs Neo-3x
LRRFIP1	2.48666e-14	0.299158	0.894	0.803	4.50085e-10	IL2/21 vs Neo-3x
EIF4A1	2.49862e-14	0.259149	0.936	0.865	4.5225e-10	IL2/21 vs Neo-3x
NDUFB2	2.9796e-14	0.319944	0.832	0.684	5.39307e-10	IL2/21 vs Neo-3x
ITGAL	3.40573e-14	-0.424426	0.797	0.816	6.16437e-10	IL2/21 vs Neo-3x
HIST1H4C	4.98692e-14	0.946148	0.75	0.625	9.02632e-10	IL2/21 vs Neo-3x
PTP4A2	5.07588e-14	0.261371	0.922	0.843	9.18735e-10	IL2/21 vs Neo-3x
HMGN2	5.24674e-14	0.488063	0.803	0.731	9.4966e-10	IL2/21 vs Neo-3x
SON	5.61069e-14	-0.296775	0.923	0.913	1.01554e-09	IL2/21 vs Neo-3x
CCDC85B	6.7373e-14	0.328553	0.815	0.68	1.21945e-09	IL2/21 vs Neo-3x
H3F3A	6.85032e-14	0.179746	0.988	0.961	1.23991e-09	IL2/21 vs Neo-3x
CD3D	7.17692e-14	-0.221426	0.996	0.989	1.29902e-09	IL2/21 vs Neo-3x
MYO1G	7.33743e-14	0.227177	0.842	0.716	1.32808e-09	IL2/21 vs Neo-3x
PGK1	7.58108e-14	0.300436	0.911	0.805	1.37218e-09	IL2/21 vs Neo-3x
RHOA	7.71567e-14	0.221125	0.978	0.932	1.39654e-09	IL2/21 vs Neo-3x
WDR1	8.0794e-14	0.269839	0.897	0.794	1.46237e-09	IL2/21 vs Neo-3x
PRELID1	9.79881e-14	0.30683	0.874	0.782	1.77358e-09	IL2/21 vs Neo-3x
ITGB7	1.10445e-13	0.307252	0.86	0.729	1.99905e-09	IL2/21 vs Neo-3x
CD48	1.27804e-13	0.273454	0.925	0.827	2.31325e-09	IL2/21 vs Neo-3x
ANXA5	1.37835e-13	0.267293	0.892	0.796	2.49481e-09	IL2/21 vs Neo-3x
RPS21	1.38055e-13	0.192656	0.99	0.967	2.4988e-09	IL2/21 vs Neo-3x
CD69	2.72082e-13	0.233218	0.856	0.735	4.92469e-09	IL2/21 vs Neo-3x
EVL	2.80755e-13	-0.243585	0.963	0.962	5.08167e-09	IL2/21 vs Neo-3x
HINT1	2.89376e-13	0.194613	0.988	0.952	5.2377e-09	IL2/21 vs Neo-3x
NAP1L1	3.32538e-13	0.346539	0.754	0.641	6.01894e-09	IL2/21 vs Neo-3x
ANP32B	7.74148e-13	0.426838	0.76	0.668	1.40121e-08	IL2/21 vs Neo-3x
ARPC1B	7.79563e-13	0.213384	0.973	0.934	1.41101e-08	IL2/21 vs Neo-3x
UQCRQ	1.35666e-12	0.304583	0.799	0.659	2.45555e-08	IL2/21 vs Neo-3x
B2M	1.44226e-12	-0.134395	1	0.996	2.6105e-08	IL2/21 vs Neo-3x
PCED1B-AS1	1.57817e-12	0.276808	0.91	0.82	2.85648e-08	IL2/21 vs Neo-3x
ERP29	1.69385e-12	0.292335	0.81	0.66	3.06587e-08	IL2/21 vs Neo-3x
UQCR10	1.76705e-12	0.267163	0.894	0.806	3.19836e-08	IL2/21 vs Neo-3x
UBC	1.81598e-12	-0.224732	0.99	0.988	3.28692e-08	IL2/21 vs Neo-3x
UBE2D2	2.42266e-12	0.28577	0.851	0.725	4.38502e-08	IL2/21 vs Neo-3x
SSR2	2.95976e-12	0.230854	0.944	0.871	5.35716e-08	IL2/21 vs Neo-3x
TSPO	3.02548e-12	0.301638	0.819	0.693	5.47611e-08	IL2/21 vs Neo-3x
NDUFC2	3.12806e-12	0.267031	0.878	0.749	5.6618e-08	IL2/21 vs Neo-3x
ARHGDIA	4.52891e-12	0.291907	0.864	0.754	8.19732e-08	IL2/21 vs Neo-3x
SAMHD1	6.36016e-12	0.266201	0.836	0.708	1.15119e-07	IL2/21 vs Neo-3x
SRSF7	1.01551e-11	0.327699	0.759	0.631	1.83807e-07	IL2/21 vs Neo-3x
RPL39	1.07513e-11	0.157894	0.992	0.979	1.94599e-07	IL2/21 vs Neo-3x
TBCA	1.16602e-11	0.301788	0.781	0.631	2.11049e-07	IL2/21 vs Neo-3x
GNG2	1.40666e-11	0.261486	0.885	0.779	2.54606e-07	IL2/21 vs Neo-3x
BZW1	1.5324e-11	0.29677	0.855	0.746	2.77365e-07	IL2/21 vs Neo-3x
ATP6V0E1	1.70023e-11	-0.341408	0.787	0.79	3.07741e-07	IL2/21 vs Neo-3x
ATP5PO	1.80878e-11	0.289416	0.832	0.711	3.27389e-07	IL2/21 vs Neo-3x
RPS6	1.97938e-11	0.178646	0.988	0.967	3.58268e-07	IL2/21 vs Neo-3x
CALM2	2.16163e-11	0.321313	0.853	0.754	3.91255e-07	IL2/21 vs Neo-3x
UQCRH	2.54261e-11	0.255758	0.89	0.791	4.60212e-07	IL2/21 vs Neo-3x
NACA	2.78327e-11	0.159446	0.993	0.972	5.03773e-07	IL2/21 vs Neo-3x
FKBP1A	3.36649e-11	0.290944	0.797	0.684	6.09336e-07	IL2/21 vs Neo-3x
JAK1	3.86333e-11	-0.28131	0.888	0.877	6.99263e-07	IL2/21 vs Neo-3x
PSMA2	4.05673e-11	0.265221	0.822	0.694	7.34268e-07	IL2/21 vs Neo-3x
JUNB	4.23417e-11	-0.415367	0.866	0.856	7.66384e-07	IL2/21 vs Neo-3x
DAD1	6.86091e-11	0.252024	0.855	0.744	1.24182e-06	IL2/21 vs Neo-3x
CIRBP	7.04516e-11	-0.39408	0.761	0.774	1.27517e-06	IL2/21 vs Neo-3x
NEAT1	8.83918e-11	-0.685163	0.92	0.915	1.59989e-06	IL2/21 vs Neo-3x
PSMA1	8.92708e-11	0.288277	0.805	0.668	1.6158e-06	IL2/21 vs Neo-3x
TALDO1	1.03226e-10	0.287291	0.781	0.667	1.86839e-06	IL2/21 vs Neo-3x
COX7A2L	1.07378e-10	0.31379	0.756	0.603	1.94353e-06	IL2/21 vs Neo-3x
SEM1	1.0756e-10	0.246927	0.891	0.786	1.94684e-06	IL2/21 vs Neo-3x
RBM3	1.27157e-10	0.294717	0.83	0.719	2.30154e-06	IL2/21 vs Neo-3x
PPM1G	1.29245e-10	0.312575	0.75	0.614	2.33933e-06	IL2/21 vs Neo-3x
CD3E	1.60041e-10	-0.144746	0.998	0.988	2.89673e-06	IL2/21 vs Neo-3x
MT-ATP8	1.92969e-10	0.20564	0.966	0.907	3.49274e-06	IL2/21 vs Neo-3x
KRT10	1.98122e-10	0.262726	0.805	0.684	3.586e-06	IL2/21 vs Neo-3x
ATP5MC3	2.20369e-10	0.209487	0.948	0.859	3.98868e-06	IL2/21 vs Neo-3x
IER2	2.59156e-10	0.111464	0.862	0.748	4.69073e-06	IL2/21 vs Neo-3x
CLDND1	2.64875e-10	-0.418047	0.805	0.811	4.79423e-06	IL2/21 vs Neo-3x
MT-ATP6	2.96013e-10	0.184667	0.971	0.912	5.35783e-06	IL2/21 vs Neo-3x
CIAO2B	3.23787e-10	0.276475	0.811	0.685	5.86054e-06	IL2/21 vs Neo-3x
RPS26	3.35388e-10	-0.171102	0.996	0.989	6.07053e-06	IL2/21 vs Neo-3x
RALY	4.32626e-10	0.245368	0.811	0.701	7.83053e-06	IL2/21 vs Neo-3x
LINC01871	4.86515e-10	-0.251127	0.941	0.934	8.80592e-06	IL2/21 vs Neo-3x
GPR171	5.38818e-10	-0.37951	0.727	0.752	9.7526e-06	IL2/21 vs Neo-3x
TPI1	5.51571e-10	0.229478	0.947	0.879	9.98343e-06	IL2/21 vs Neo-3x
BAX	5.98123e-10	0.190844	0.945	0.877	1.0826e-05	IL2/21 vs Neo-3x
EEF2	8.56093e-10	0.19292	0.974	0.929	1.54953e-05	IL2/21 vs Neo-3x
ATP5MD	8.62182e-10	0.251098	0.856	0.747	1.56055e-05	IL2/21 vs Neo-3x
RPS5	8.62791e-10	0.180749	0.974	0.943	1.56165e-05	IL2/21 vs Neo-3x
RTRAF	9.7937e-10	0.279168	0.796	0.681	1.77266e-05	IL2/21 vs Neo-3x
POMP	1.03916e-09	0.241925	0.859	0.754	1.88088e-05	IL2/21 vs Neo-3x
BHLHE40	1.30786e-09	-0.232649	0.968	0.95	2.36722e-05	IL2/21 vs Neo-3x
RAC1	1.35339e-09	0.238194	0.836	0.727	2.44963e-05	IL2/21 vs Neo-3x
FTH1	1.37716e-09	0.0889981	0.993	0.975	2.49267e-05	IL2/21 vs Neo-3x
YWHAB	1.3805e-09	0.186167	0.959	0.903	2.4987e-05	IL2/21 vs Neo-3x
RPLP1	1.39591e-09	0.123501	0.996	0.991	2.5266e-05	IL2/21 vs Neo-3x
YPEL3	1.83763e-09	-0.330395	0.882	0.866	3.32611e-05	IL2/21 vs Neo-3x
RPL32	1.95392e-09	0.128959	0.996	0.981	3.5366e-05	IL2/21 vs Neo-3x
SFPQ	2.02875e-09	0.230233	0.908	0.804	3.67203e-05	IL2/21 vs Neo-3x
BTG1	2.06718e-09	-0.432443	0.791	0.787	3.74159e-05	IL2/21 vs Neo-3x
ICAM3	2.20849e-09	0.230282	0.828	0.71	3.99736e-05	IL2/21 vs Neo-3x
OAZ1	4.46189e-09	-0.186943	0.985	0.96	8.07603e-05	IL2/21 vs Neo-3x
IVNS1ABP	5.92393e-09	0.282137	0.768	0.646	0.000107223	IL2/21 vs Neo-3x
BRK1	7.767e-09	0.211503	0.897	0.788	0.000140583	IL2/21 vs Neo-3x
PPDPF	8.31513e-09	0.192977	0.943	0.898	0.000150504	IL2/21 vs Neo-3x
ARF1	9.20575e-09	0.226979	0.897	0.804	0.000166624	IL2/21 vs Neo-3x
PYCARD	1.00332e-08	0.235266	0.794	0.672	0.000181601	IL2/21 vs Neo-3x
PKM	1.10155e-08	-0.416704	0.926	0.896	0.00019938	IL2/21 vs Neo-3x
SNRPG	1.13852e-08	0.235729	0.864	0.761	0.000206071	IL2/21 vs Neo-3x
PGAM1	1.28238e-08	0.178626	0.924	0.836	0.000232112	IL2/21 vs Neo-3x
RPL19	1.33504e-08	0.121022	0.994	0.982	0.000241642	IL2/21 vs Neo-3x
ANKRD12	1.4335e-08	-0.335868	0.832	0.82	0.000259464	IL2/21 vs Neo-3x
SNRPD2	1.49797e-08	0.20708	0.916	0.82	0.000271133	IL2/21 vs Neo-3x
RPL17	1.53932e-08	0.132193	0.991	0.97	0.000278616	IL2/21 vs Neo-3x
RPL28	1.68037e-08	0.103216	0.998	0.99	0.000304147	IL2/21 vs Neo-3x
DDX17	2.07125e-08	-0.326802	0.806	0.799	0.000374896	IL2/21 vs Neo-3x
PTPRC	2.3011e-08	-0.147309	0.996	0.989	0.000416499	IL2/21 vs Neo-3x
HCST	2.31547e-08	0.189507	0.991	0.956	0.000419099	IL2/21 vs Neo-3x
MDH2	2.68132e-08	0.245846	0.768	0.626	0.000485319	IL2/21 vs Neo-3x
SEPTIN6	2.70294e-08	0.213993	0.781	0.645	0.000489233	IL2/21 vs Neo-3x
RPL37	3.03664e-08	0.112356	0.993	0.98	0.000549632	IL2/21 vs Neo-3x
CD47	3.11111e-08	0.212179	0.765	0.652	0.000563111	IL2/21 vs Neo-3x
HNRNPDL	3.16667e-08	0.216942	0.839	0.743	0.000573167	IL2/21 vs Neo-3x
RPLP2	3.36219e-08	0.118864	0.996	0.98	0.000608556	IL2/21 vs Neo-3x
SRP9	3.55594e-08	0.245728	0.803	0.693	0.000643626	IL2/21 vs Neo-3x
RNASEK	5.25014e-08	-0.176321	0.988	0.959	0.000950275	IL2/21 vs Neo-3x
COPS9	5.83131e-08	0.204002	0.762	0.636	0.00105547	IL2/21 vs Neo-3x
GYPC	6.04448e-08	0.211988	0.788	0.652	0.00109405	IL2/21 vs Neo-3x
TLN1	6.9378e-08	-0.321373	0.787	0.789	0.00125574	IL2/21 vs Neo-3x
VAMP8	7.16417e-08	0.228499	0.802	0.683	0.00129672	IL2/21 vs Neo-3x
CYBA	7.61605e-08	-0.165604	0.995	0.988	0.00137851	IL2/21 vs Neo-3x
CTSD	8.10424e-08	-0.208378	0.903	0.891	0.00146687	IL2/21 vs Neo-3x
ITGA4	8.29607e-08	0.235695	0.831	0.756	0.00150159	IL2/21 vs Neo-3x
ACAP1	9.781e-08	-0.329667	0.732	0.754	0.00177036	IL2/21 vs Neo-3x
XBP1	1.25417e-07	-0.319088	0.819	0.82	0.00227006	IL2/21 vs Neo-3x
ARPC3	1.27036e-07	0.139754	0.989	0.95	0.00229936	IL2/21 vs Neo-3x
CAPZA1	1.33686e-07	0.204211	0.762	0.646	0.00241971	IL2/21 vs Neo-3x
EEF1D	1.47426e-07	0.126031	0.982	0.95	0.00266841	IL2/21 vs Neo-3x
TRAPPC1	1.60187e-07	0.203438	0.884	0.791	0.00289938	IL2/21 vs Neo-3x
SLC25A6	1.72467e-07	0.166925	0.878	0.781	0.00312166	IL2/21 vs Neo-3x
RPL29	1.90759e-07	0.0973367	0.994	0.985	0.00345275	IL2/21 vs Neo-3x
SCAND1	2.4293e-07	-0.30437	0.807	0.794	0.00439703	IL2/21 vs Neo-3x
PARK7	2.85793e-07	0.146769	0.926	0.854	0.00517285	IL2/21 vs Neo-3x
ALOX5AP	3.12913e-07	-0.203793	0.942	0.937	0.00566373	IL2/21 vs Neo-3x
PIM1	3.63428e-07	-0.277031	0.892	0.867	0.00657805	IL2/21 vs Neo-3x
ATP6V0B	3.88673e-07	0.19425	0.829	0.714	0.00703498	IL2/21 vs Neo-3x
SSR4	4.12377e-07	-0.226543	0.908	0.883	0.00746403	IL2/21 vs Neo-3x
EWSR1	4.32325e-07	0.175959	0.854	0.75	0.00782508	IL2/21 vs Neo-3x
ATP5PF	4.62554e-07	0.179268	0.85	0.756	0.00837223	IL2/21 vs Neo-3x
HNRNPA1	4.80367e-07	0.151144	0.959	0.905	0.00869463	IL2/21 vs Neo-3x
COX6B1	5.0876e-07	0.166632	0.947	0.904	0.00920856	IL2/21 vs Neo-3x
ATP5F1A	5.15701e-07	0.200657	0.811	0.697	0.00933418	IL2/21 vs Neo-3x
ITM2B	5.70615e-07	-0.153012	0.99	0.979	0.0103281	IL2/21 vs Neo-3x
ERH	5.81774e-07	0.250071	0.792	0.693	0.0105301	IL2/21 vs Neo-3x
AP2S1	6.54786e-07	0.202114	0.765	0.639	0.0118516	IL2/21 vs Neo-3x
ATP5MPL	6.56121e-07	0.200438	0.814	0.71	0.0118758	IL2/21 vs Neo-3x
LY6E	6.57942e-07	-0.234633	0.921	0.896	0.0119088	IL2/21 vs Neo-3x
RPL23A	6.58604e-07	0.119704	0.993	0.976	0.0119207	IL2/21 vs Neo-3x
PSMD8	6.61623e-07	0.201215	0.827	0.726	0.0119754	IL2/21 vs Neo-3x
SEC61B	6.70304e-07	0.18297	0.929	0.826	0.0121325	IL2/21 vs Neo-3x
CSNK2B	6.82266e-07	0.176914	0.888	0.799	0.012349	IL2/21 vs Neo-3x
RPL36A	7.18377e-07	0.142675	0.968	0.917	0.0130026	IL2/21 vs Neo-3x
PRDX1	7.20058e-07	0.161635	0.864	0.756	0.0130331	IL2/21 vs Neo-3x
RPS14	7.37335e-07	0.108671	0.992	0.985	0.0133458	IL2/21 vs Neo-3x
SYNE2	7.78544e-07	-0.376756	0.73	0.754	0.0140916	IL2/21 vs Neo-3x
ANXA11	8.14489e-07	0.193339	0.849	0.764	0.0147423	IL2/21 vs Neo-3x
COMMD6	8.46803e-07	0.180057	0.885	0.775	0.0153271	IL2/21 vs Neo-3x
FUS	8.74837e-07	0.226916	0.805	0.706	0.0158345	IL2/21 vs Neo-3x
NEDD8	9.18304e-07	0.183803	0.854	0.739	0.0166213	IL2/21 vs Neo-3x
CSTB	1.30515e-06	0.172033	0.872	0.764	0.0236232	IL2/21 vs Neo-3x
WIPF1	1.31737e-06	-0.248396	0.832	0.798	0.0238443	IL2/21 vs Neo-3x
RPS4X	1.34257e-06	0.106495	0.997	0.985	0.0243006	IL2/21 vs Neo-3x
NDUFA4	1.42313e-06	0.15573	0.906	0.819	0.0257587	IL2/21 vs Neo-3x
LAMTOR4	1.42568e-06	0.184507	0.827	0.706	0.0258048	IL2/21 vs Neo-3x
ATP5F1D	1.46023e-06	0.175626	0.867	0.793	0.0264301	IL2/21 vs Neo-3x
FTL	1.50648e-06	-0.1919	0.996	0.989	0.0272674	IL2/21 vs Neo-3x
CD63	1.64763e-06	0.176662	0.966	0.907	0.0298222	IL2/21 vs Neo-3x
FGFBP2	2.127e-06	-0.376955	0.818	0.802	0.0384987	IL2/21 vs Neo-3x
KLRK1	2.48481e-06	-0.239955	0.887	0.866	0.044975	IL2/21 vs Neo-3x
PCBP1	2.63503e-06	0.138907	0.87	0.828	0.047694	IL2/21 vs Neo-3x
RPS28	3.77652e-06	0.097799	0.994	0.985	0.068355	IL2/21 vs Neo-3x
EIF3K	3.92822e-06	0.151481	0.926	0.865	0.0711008	IL2/21 vs Neo-3x
MYH9	4.11019e-06	-0.233302	0.909	0.907	0.0743944	IL2/21 vs Neo-3x
TAF10	4.20876e-06	0.175059	0.811	0.712	0.0761785	IL2/21 vs Neo-3x
MT-ND4L	4.53947e-06	0.114698	0.993	0.981	0.0821644	IL2/21 vs Neo-3x
SH2D2A	4.58963e-06	0.223808	0.844	0.74	0.0830723	IL2/21 vs Neo-3x
RPS15	4.63516e-06	0.0860454	0.997	0.988	0.0838964	IL2/21 vs Neo-3x
IQGAP2	4.6991e-06	0.147708	0.752	0.622	0.0850537	IL2/21 vs Neo-3x
PHLDA1	4.83516e-06	0.0347056	0.795	0.657	0.0875165	IL2/21 vs Neo-3x
SLC9A3R1	5.10958e-06	0.141301	0.891	0.8	0.0924834	IL2/21 vs Neo-3x
LCP2	5.59382e-06	-0.22002	0.904	0.888	0.101248	IL2/21 vs Neo-3x
NDUFA6	5.70709e-06	0.198241	0.751	0.639	0.103298	IL2/21 vs Neo-3x
RPS27	6.10117e-06	-0.0999795	0.997	0.985	0.110431	IL2/21 vs Neo-3x
GNAI2	6.64895e-06	0.134901	0.943	0.874	0.120346	IL2/21 vs Neo-3x
PSMB8	7.00944e-06	0.146616	0.915	0.851	0.126871	IL2/21 vs Neo-3x
PSMA6	8.49133e-06	0.172626	0.784	0.67	0.153693	IL2/21 vs Neo-3x
HNRNPF	9.00286e-06	0.159078	0.907	0.837	0.162952	IL2/21 vs Neo-3x
HNRNPD	9.25001e-06	0.179489	0.821	0.732	0.167425	IL2/21 vs Neo-3x
GNPTAB	9.80879e-06	0.121413	0.753	0.631	0.177539	IL2/21 vs Neo-3x
NOP10	1.04885e-05	0.151881	0.881	0.786	0.189842	IL2/21 vs Neo-3x
RPL4	1.06663e-05	0.140982	0.965	0.916	0.193059	IL2/21 vs Neo-3x
ARPC5L	1.12924e-05	0.160541	0.88	0.786	0.204393	IL2/21 vs Neo-3x
NCL	1.22276e-05	0.180367	0.881	0.824	0.221319	IL2/21 vs Neo-3x
SRSF5	1.41211e-05	-0.196365	0.842	0.837	0.255592	IL2/21 vs Neo-3x
NDUFB10	1.41271e-05	0.131491	0.889	0.798	0.255701	IL2/21 vs Neo-3x
SIT1	1.55421e-05	0.131719	0.841	0.739	0.281313	IL2/21 vs Neo-3x
GNAS	1.56271e-05	-0.16057	0.962	0.942	0.28285	IL2/21 vs Neo-3x
RPL13	1.7299e-05	-0.101723	0.999	0.99	0.313112	IL2/21 vs Neo-3x
H1FX	1.74914e-05	0.179434	0.885	0.819	0.316595	IL2/21 vs Neo-3x
RPS17	1.79248e-05	0.177359	0.792	0.682	0.324439	IL2/21 vs Neo-3x
MRPL41	2.02886e-05	0.160278	0.79	0.684	0.367223	IL2/21 vs Neo-3x
NDUFA11	2.16051e-05	0.13573	0.895	0.821	0.391052	IL2/21 vs Neo-3x
SH3BGRL3	2.25819e-05	0.0814343	0.998	0.994	0.408732	IL2/21 vs Neo-3x
NDUFV2	2.41178e-05	0.111493	0.931	0.853	0.436532	IL2/21 vs Neo-3x
KLF6	2.56001e-05	-0.267541	0.866	0.857	0.463362	IL2/21 vs Neo-3x
RPL30	2.64804e-05	0.0744522	0.998	0.985	0.479295	IL2/21 vs Neo-3x
ID2	2.84076e-05	0.135991	0.903	0.836	0.514178	IL2/21 vs Neo-3x
CD8A	2.9111e-05	-0.142413	0.994	0.978	0.526909	IL2/21 vs Neo-3x
CDC42SE1	3.03714e-05	0.139502	0.802	0.704	0.549722	IL2/21 vs Neo-3x
NDUFB4	3.40445e-05	0.152979	0.784	0.694	0.616205	IL2/21 vs Neo-3x
HSP90B1	3.62489e-05	0.132322	0.904	0.827	0.656105	IL2/21 vs Neo-3x
EIF3F	3.66208e-05	0.134916	0.869	0.771	0.662836	IL2/21 vs Neo-3x
PTPN7	4.2653e-05	0.107423	0.859	0.752	0.772019	IL2/21 vs Neo-3x
HLA-DRB1	4.64312e-05	-0.336363	0.883	0.847	0.840405	IL2/21 vs Neo-3x
OPTN	5.13333e-05	0.119661	0.865	0.788	0.929134	IL2/21 vs Neo-3x
PRDX2	5.18871e-05	0.160597	0.786	0.684	0.939156	IL2/21 vs Neo-3x
RPL36	5.19242e-05	0.0808308	0.993	0.981	0.939827	IL2/21 vs Neo-3x
RPL18	5.3703e-05	0.0877918	0.996	0.985	0.972023	IL2/21 vs Neo-3x
GHITM	5.58533e-05	0.132681	0.766	0.636	1	IL2/21 vs Neo-3x
IKZF1	5.63445e-05	-0.241574	0.78	0.762	1	IL2/21 vs Neo-3x
MT-ND1	5.72575e-05	0.100543	0.931	0.859	1	IL2/21 vs Neo-3x
RPL18A	6.16237e-05	0.0854974	0.994	0.985	1	IL2/21 vs Neo-3x
RPL7A	6.18799e-05	0.0943773	0.996	0.981	1	IL2/21 vs Neo-3x
SARAF	6.72188e-05	-0.154879	0.944	0.917	1	IL2/21 vs Neo-3x
PDIA6	6.82454e-05	0.159313	0.771	0.68	1	IL2/21 vs Neo-3x
HSPA8	6.89665e-05	0.125984	0.971	0.952	1	IL2/21 vs Neo-3x
PSMB1	7.15426e-05	0.159364	0.857	0.773	1	IL2/21 vs Neo-3x
SUMO2	8.36771e-05	0.116697	0.971	0.915	1	IL2/21 vs Neo-3x
CTSW	8.4177e-05	-0.207256	0.994	0.981	1	IL2/21 vs Neo-3x
COTL1	8.61099e-05	0.111164	0.91	0.838	1	IL2/21 vs Neo-3x
EIF3A	9.2079e-05	0.140699	0.784	0.706	1	IL2/21 vs Neo-3x
GNB1	9.98244e-05	0.134	0.768	0.671	1	IL2/21 vs Neo-3x
ACTN4	0.000103458	-0.216762	0.813	0.807	1	IL2/21 vs Neo-3x
UBA52	0.000126493	0.0857162	0.991	0.972	1	IL2/21 vs Neo-3x
PPP1R18	0.000133215	-0.207392	0.838	0.828	1	IL2/21 vs Neo-3x
SNU13	0.000133769	0.154795	0.787	0.691	1	IL2/21 vs Neo-3x
MT-ND4	0.000137154	0.0848432	0.956	0.903	1	IL2/21 vs Neo-3x
RHOH	0.000142918	-0.24151	0.78	0.766	1	IL2/21 vs Neo-3x
VAMP2	0.000143323	0.120575	0.818	0.714	1	IL2/21 vs Neo-3x
UBXN4	0.00018212	-0.239098	0.765	0.76	1	IL2/21 vs Neo-3x
TMBIM6	0.000189439	0.097529	0.935	0.867	1	IL2/21 vs Neo-3x
RNF167	0.000192958	0.113879	0.759	0.662	1	IL2/21 vs Neo-3x
SQSTM1	0.000210916	-0.257006	0.843	0.82	1	IL2/21 vs Neo-3x
RPL22	0.00023632	0.119035	0.948	0.916	1	IL2/21 vs Neo-3x
CELF2	0.000276969	-0.272034	0.75	0.736	1	IL2/21 vs Neo-3x
PRRC2C	0.000288679	-0.163992	0.897	0.864	1	IL2/21 vs Neo-3x
COX7C	0.000289473	0.0945582	0.965	0.93	1	IL2/21 vs Neo-3x
GSTP1	0.000295759	0.129639	0.888	0.847	1	IL2/21 vs Neo-3x
C9orf16	0.000310291	-0.257571	0.851	0.814	1	IL2/21 vs Neo-3x
ATP5MG	0.00034861	0.0807362	0.983	0.961	1	IL2/21 vs Neo-3x
CXCR3	0.000355004	0.0997078	0.837	0.737	1	IL2/21 vs Neo-3x
MBNL1	0.000385522	-0.198278	0.838	0.82	1	IL2/21 vs Neo-3x
NFKBIA	0.000422496	-0.245288	0.821	0.822	1	IL2/21 vs Neo-3x
HNRNPC	0.000426275	0.110496	0.848	0.76	1	IL2/21 vs Neo-3x
CAPNS1	0.00045192	0.0984346	0.836	0.756	1	IL2/21 vs Neo-3x
POLR2L	0.000462383	0.0890156	0.857	0.789	1	IL2/21 vs Neo-3x
HIGD2A	0.000463543	0.12842	0.865	0.778	1	IL2/21 vs Neo-3x
PPP4C	0.000464589	0.125952	0.8	0.705	1	IL2/21 vs Neo-3x
EIF3H	0.000472122	0.12133	0.789	0.69	1	IL2/21 vs Neo-3x
ATP6V1F	0.000487437	0.155468	0.759	0.656	1	IL2/21 vs Neo-3x
KHDRBS1	0.000536307	0.130247	0.838	0.749	1	IL2/21 vs Neo-3x
RPL13A	0.000560673	0.0473247	0.988	0.963	1	IL2/21 vs Neo-3x
RPL24	0.000582786	0.0852233	0.991	0.968	1	IL2/21 vs Neo-3x
GUK1	0.000648795	0.108211	0.904	0.822	1	IL2/21 vs Neo-3x
UBE2V1	0.000653818	0.0995823	0.822	0.744	1	IL2/21 vs Neo-3x
MT-ND5	0.000671203	-0.164063	0.964	0.946	1	IL2/21 vs Neo-3x
GMFG	0.000695832	0.0777319	0.972	0.943	1	IL2/21 vs Neo-3x
EDF1	0.000705492	-0.158766	0.878	0.857	1	IL2/21 vs Neo-3x
COX17	0.000768274	0.105293	0.757	0.656	1	IL2/21 vs Neo-3x
CISH	0.000805141	0.0837685	0.882	0.787	1	IL2/21 vs Neo-3x
RPL11	0.000835079	0.0598719	0.996	0.989	1	IL2/21 vs Neo-3x
BST2	0.000856666	-0.183746	0.913	0.858	1	IL2/21 vs Neo-3x
UQCRFS1	0.000893515	0.110439	0.783	0.685	1	IL2/21 vs Neo-3x
RBX1	0.000931297	0.137435	0.795	0.694	1	IL2/21 vs Neo-3x
NDUFB11	0.000940876	0.118382	0.873	0.82	1	IL2/21 vs Neo-3x
CD53	0.000945317	0.101557	0.942	0.888	1	IL2/21 vs Neo-3x
TMEM258	0.000996557	0.124358	0.867	0.776	1	IL2/21 vs Neo-3x
PSMB3	0.00105194	0.0977546	0.851	0.764	1	IL2/21 vs Neo-3x
CBX3	0.00108166	0.133759	0.751	0.66	1	IL2/21 vs Neo-3x
PA2G4	0.00110188	0.0914682	0.86	0.786	1	IL2/21 vs Neo-3x
SKAP1	0.00113383	0.106464	0.829	0.726	1	IL2/21 vs Neo-3x
ARL6IP4	0.00119841	0.0497806	0.802	0.696	1	IL2/21 vs Neo-3x
IFI27L2	0.00124078	-0.201347	0.767	0.733	1	IL2/21 vs Neo-3x
RPL31	0.0012857	0.0800871	0.963	0.907	1	IL2/21 vs Neo-3x
PFDN5	0.00133272	-0.143658	0.955	0.922	1	IL2/21 vs Neo-3x
FAU	0.0014711	0.0626955	0.996	0.991	1	IL2/21 vs Neo-3x
HNRNPUL1	0.00150509	0.0955334	0.76	0.661	1	IL2/21 vs Neo-3x
RBM39	0.00155483	-0.21749	0.779	0.772	1	IL2/21 vs Neo-3x
TRAF3IP3	0.00163675	0.0973467	0.834	0.756	1	IL2/21 vs Neo-3x
RABAC1	0.00186205	-0.182055	0.837	0.826	1	IL2/21 vs Neo-3x
SELPLG	0.00186967	-0.224716	0.865	0.843	1	IL2/21 vs Neo-3x
HNRNPL	0.00194692	0.0879274	0.819	0.75	1	IL2/21 vs Neo-3x
ZAP70	0.00216792	-0.227937	0.773	0.749	1	IL2/21 vs Neo-3x
GSTK1	0.00221278	0.0731297	0.902	0.841	1	IL2/21 vs Neo-3x
CDC37	0.00224703	0.0676667	0.872	0.786	1	IL2/21 vs Neo-3x
SUN2	0.00227053	-0.214584	0.828	0.799	1	IL2/21 vs Neo-3x
CD52	0.00229746	0.103747	0.996	0.981	1	IL2/21 vs Neo-3x
JTB	0.00239175	0.0960648	0.79	0.681	1	IL2/21 vs Neo-3x
RPS3A	0.0024617	0.0528262	0.996	0.985	1	IL2/21 vs Neo-3x
CAPZB	0.00289562	0.0711108	0.947	0.885	1	IL2/21 vs Neo-3x
PSMA5	0.00290009	0.107535	0.786	0.695	1	IL2/21 vs Neo-3x
IFI16	0.00290783	-0.207133	0.797	0.775	1	IL2/21 vs Neo-3x
HNRNPU	0.00295238	-0.139272	0.916	0.894	1	IL2/21 vs Neo-3x
DOCK8	0.00309603	0.116173	0.833	0.763	1	IL2/21 vs Neo-3x
CST7	0.00314363	-0.12013	0.988	0.972	1	IL2/21 vs Neo-3x
BTG2	0.00319014	0.113308	0.751	0.674	1	IL2/21 vs Neo-3x
THEMIS	0.00352887	-0.199742	0.821	0.801	1	IL2/21 vs Neo-3x
SEPTIN1	0.00391194	-0.173003	0.832	0.802	1	IL2/21 vs Neo-3x
EEF1G	0.0039123	0.0875045	0.921	0.861	1	IL2/21 vs Neo-3x
ATP6V0C	0.00448079	-0.139157	0.832	0.787	1	IL2/21 vs Neo-3x
SPCS2	0.00485896	0.0878222	0.811	0.714	1	IL2/21 vs Neo-3x
ABHD17A	0.00509562	0.104149	0.776	0.711	1	IL2/21 vs Neo-3x
SERBP1	0.00516397	0.0719359	0.836	0.738	1	IL2/21 vs Neo-3x
FLNA	0.00564836	-0.136244	0.982	0.96	1	IL2/21 vs Neo-3x
NFATC3	0.00565133	0.0341795	0.768	0.692	1	IL2/21 vs Neo-3x
NKG7	0.00643463	-0.115359	1	0.996	1	IL2/21 vs Neo-3x
MT-ND6	0.00712587	0.0744998	0.783	0.708	1	IL2/21 vs Neo-3x
BCAP31	0.00728288	0.079443	0.76	0.662	1	IL2/21 vs Neo-3x
P4HB	0.00736828	0.0947616	0.792	0.71	1	IL2/21 vs Neo-3x
MTDH	0.00764408	0.0954452	0.832	0.746	1	IL2/21 vs Neo-3x
RPL35A	0.00764459	0.0503921	0.994	0.984	1	IL2/21 vs Neo-3x
ARL6IP1	0.0078556	0.205276	0.885	0.816	1	IL2/21 vs Neo-3x
KRTCAP2	0.00786253	0.0741293	0.915	0.85	1	IL2/21 vs Neo-3x
TIGIT	0.00801211	0.0348699	0.784	0.68	1	IL2/21 vs Neo-3x
FKBP8	0.00899707	-0.176529	0.86	0.818	1	IL2/21 vs Neo-3x
CCL3	0.00931745	-0.526386	0.902	0.84	1	IL2/21 vs Neo-3x
ITGB2	0.0105314	0.0512886	0.975	0.913	1	IL2/21 vs Neo-3x
SET	0.0114213	0.0936667	0.923	0.867	1	IL2/21 vs Neo-3x
SOD1	0.0115957	-0.1449	0.865	0.824	1	IL2/21 vs Neo-3x
GPSM3	0.0121941	0.0653964	0.909	0.855	1	IL2/21 vs Neo-3x
RPL21	0.0122963	0.040398	0.979	0.961	1	IL2/21 vs Neo-3x
MORF4L1	0.0123777	0.0750414	0.807	0.739	1	IL2/21 vs Neo-3x
DDX5	0.0141456	-0.084227	0.989	0.969	1	IL2/21 vs Neo-3x
C4orf3	0.014407	-0.164773	0.786	0.737	1	IL2/21 vs Neo-3x
COX7B	0.0148634	0.0777618	0.868	0.793	1	IL2/21 vs Neo-3x
ARGLU1	0.0151883	0.0165337	0.754	0.658	1	IL2/21 vs Neo-3x
ACTR2	0.0161521	0.0622044	0.885	0.822	1	IL2/21 vs Neo-3x
UQCR11	0.0166684	-0.106349	0.923	0.887	1	IL2/21 vs Neo-3x
TMEM50A	0.0172569	0.0871713	0.891	0.8	1	IL2/21 vs Neo-3x
ARF5	0.0175452	0.0610052	0.835	0.766	1	IL2/21 vs Neo-3x
PSMB10	0.0181607	-0.142688	0.834	0.795	1	IL2/21 vs Neo-3x
CD247	0.0184091	-0.155865	0.8	0.781	1	IL2/21 vs Neo-3x
RPL12	0.0185754	0.0379882	0.992	0.972	1	IL2/21 vs Neo-3x
HOPX	0.0195256	-0.125562	0.978	0.955	1	IL2/21 vs Neo-3x
PDIA3	0.0203248	0.0775365	0.885	0.803	1	IL2/21 vs Neo-3x
OST4	0.0209113	0.0606595	0.96	0.9	1	IL2/21 vs Neo-3x
SRP14	0.0214414	-0.0854143	0.978	0.954	1	IL2/21 vs Neo-3x
CD37	0.0218357	-0.134871	0.887	0.862	1	IL2/21 vs Neo-3x
SF3B5	0.0225265	0.0465981	0.752	0.645	1	IL2/21 vs Neo-3x
GPX4	0.0227908	-0.31534	0.759	0.699	1	IL2/21 vs Neo-3x
RPL7	0.0263788	0.0591285	0.948	0.889	1	IL2/21 vs Neo-3x
PSME2	0.0264204	0.0724156	0.87	0.795	1	IL2/21 vs Neo-3x
SPN	0.0269044	0.0707005	0.841	0.779	1	IL2/21 vs Neo-3x
HNRNPK	0.0272688	0.0585682	0.933	0.897	1	IL2/21 vs Neo-3x
DYNLL1	0.0308123	0.0619269	0.858	0.791	1	IL2/21 vs Neo-3x
ARF6	0.0311857	-0.114285	0.897	0.874	1	IL2/21 vs Neo-3x
CIB1	0.0326927	0.0563841	0.75	0.674	1	IL2/21 vs Neo-3x
KMT2E	0.0331137	-0.134304	0.759	0.735	1	IL2/21 vs Neo-3x
JUND	0.0338902	0.0438141	0.974	0.94	1	IL2/21 vs Neo-3x
NUCB1	0.0386861	0.0357888	0.787	0.698	1	IL2/21 vs Neo-3x
EIF3G	0.0390749	0.0641732	0.781	0.686	1	IL2/21 vs Neo-3x
MT-ND3	0.0396589	0.040077	0.948	0.913	1	IL2/21 vs Neo-3x
PPIB	0.0407095	0.0422665	0.973	0.934	1	IL2/21 vs Neo-3x
BLOC1S1	0.0411048	0.0703996	0.821	0.761	1	IL2/21 vs Neo-3x
RPS11	0.0418157	0.0496862	0.964	0.922	1	IL2/21 vs Neo-3x
VCP	0.0450287	-0.111702	0.817	0.783	1	IL2/21 vs Neo-3x
EZR	0.0456669	0.0288813	0.792	0.711	1	IL2/21 vs Neo-3x
CCNI	0.0467685	-0.113216	0.869	0.83	1	IL2/21 vs Neo-3x
PSMB6	0.0493035	0.0397339	0.819	0.732	1	IL2/21 vs Neo-3x
UBXN1	0.0509886	0.0103138	0.791	0.706	1	IL2/21 vs Neo-3x
MOB1A	0.0511156	0.0451478	0.77	0.684	1	IL2/21 vs Neo-3x
CLEC2B	0.0525076	0.0460123	0.815	0.743	1	IL2/21 vs Neo-3x
STK10	0.0597172	0.0654932	0.757	0.677	1	IL2/21 vs Neo-3x
MT-ND2	0.0618554	0.00848158	0.904	0.841	1	IL2/21 vs Neo-3x
COX5B	0.0619438	0.0427589	0.913	0.85	1	IL2/21 vs Neo-3x
RBM8A	0.0621255	0.0248693	0.786	0.707	1	IL2/21 vs Neo-3x
TMEM59	0.0634032	-0.121878	0.859	0.808	1	IL2/21 vs Neo-3x
ANAPC16	0.0644511	0.0424583	0.75	0.661	1	IL2/21 vs Neo-3x
RPS27A	0.0709294	0.0160594	0.994	0.985	1	IL2/21 vs Neo-3x
EFHD2	0.0732396	0.0263093	0.807	0.724	1	IL2/21 vs Neo-3x
ARHGAP30	0.0735019	0.0576065	0.799	0.756	1	IL2/21 vs Neo-3x
ATP5IF1	0.0748742	0.0528579	0.871	0.779	1	IL2/21 vs Neo-3x
ARPC4	0.0748751	0.0588387	0.846	0.773	1	IL2/21 vs Neo-3x
ITM2A	0.0780552	0.0199467	0.767	0.692	1	IL2/21 vs Neo-3x
HSPA5	0.0826804	0.0371143	0.828	0.76	1	IL2/21 vs Neo-3x
PRDX5	0.0835059	0.0732432	0.884	0.809	1	IL2/21 vs Neo-3x
C11orf58	0.0887318	-0.137458	0.777	0.745	1	IL2/21 vs Neo-3x
EID1	0.0915858	0.0525205	0.915	0.846	1	IL2/21 vs Neo-3x
HLA-C	0.0922833	-0.0415763	0.998	0.992	1	IL2/21 vs Neo-3x
RPS15A	0.1088	0.0163002	0.999	0.989	1	IL2/21 vs Neo-3x
ALDOA	0.110774	-0.0871218	0.89	0.841	1	IL2/21 vs Neo-3x
TRIR	0.111706	0.0370186	0.929	0.891	1	IL2/21 vs Neo-3x
SHISA5	0.116999	0.052089	0.765	0.67	1	IL2/21 vs Neo-3x
UBL5	0.120328	0.0425836	0.951	0.906	1	IL2/21 vs Neo-3x
RPL9	0.122993	-0.0809719	0.958	0.934	1	IL2/21 vs Neo-3x
RPL23	0.126019	-0.127256	0.824	0.782	1	IL2/21 vs Neo-3x
WDR83OS	0.129373	0.0337423	0.869	0.773	1	IL2/21 vs Neo-3x
LDHA	0.130109	0.0354261	0.857	0.822	1	IL2/21 vs Neo-3x
AHNAK	0.130625	-0.0331811	0.949	0.915	1	IL2/21 vs Neo-3x
HSP90AB1	0.13212	-0.00767483	0.855	0.775	1	IL2/21 vs Neo-3x
GABARAPL2	0.147428	-0.101544	0.799	0.756	1	IL2/21 vs Neo-3x
ROMO1	0.149326	0.0149794	0.756	0.663	1	IL2/21 vs Neo-3x
UBE2D3	0.150873	-0.0796025	0.881	0.85	1	IL2/21 vs Neo-3x
GABARAP	0.152755	-0.0871028	0.955	0.915	1	IL2/21 vs Neo-3x
GIMAP4	0.158201	-0.0642007	0.813	0.708	1	IL2/21 vs Neo-3x
RPS2	0.158888	-0.0397803	0.991	0.977	1	IL2/21 vs Neo-3x
H3F3B	0.160236	0.0114497	0.999	0.989	1	IL2/21 vs Neo-3x
LTB	0.173194	-0.132075	0.996	0.97	1	IL2/21 vs Neo-3x
RPS20	0.176125	0.0461151	0.776	0.734	1	IL2/21 vs Neo-3x
RPS25	0.178127	-0.0367913	0.993	0.978	1	IL2/21 vs Neo-3x
CALM3	0.18054	0.0579578	0.823	0.766	1	IL2/21 vs Neo-3x
PABPN1	0.181531	0.0145828	0.804	0.732	1	IL2/21 vs Neo-3x
RAP1A	0.182179	-0.114778	0.79	0.729	1	IL2/21 vs Neo-3x
FAM107B	0.190905	-0.237471	0.8	0.742	1	IL2/21 vs Neo-3x
SEPTIN7	0.192775	-0.0859403	0.916	0.869	1	IL2/21 vs Neo-3x
RAD21	0.200542	0.131571	0.805	0.765	1	IL2/21 vs Neo-3x
NDUFA1	0.203096	-0.0782431	0.919	0.882	1	IL2/21 vs Neo-3x
TAP1	0.204904	-0.119641	0.78	0.731	1	IL2/21 vs Neo-3x
NDUFS5	0.208062	0.0202673	0.807	0.734	1	IL2/21 vs Neo-3x
RAP1B	0.209971	0.0140105	0.953	0.892	1	IL2/21 vs Neo-3x
CAST	0.211901	-0.022617	0.759	0.692	1	IL2/21 vs Neo-3x
RGS10	0.214651	-0.00835622	0.775	0.696	1	IL2/21 vs Neo-3x
SAP18	0.225451	-0.0077149	0.799	0.717	1	IL2/21 vs Neo-3x
SERF2	0.227598	0.0243199	0.993	0.982	1	IL2/21 vs Neo-3x
RPL41	0.230649	0.00285254	0.979	0.961	1	IL2/21 vs Neo-3x
HMGN1	0.233737	0.0221273	0.795	0.732	1	IL2/21 vs Neo-3x
COPE	0.23616	-0.0752341	0.862	0.81	1	IL2/21 vs Neo-3x
REEP5	0.244024	0.0475006	0.899	0.826	1	IL2/21 vs Neo-3x
PSMB9	0.247413	-0.00730816	0.907	0.865	1	IL2/21 vs Neo-3x
C12orf57	0.250456	0.039624	0.756	0.7	1	IL2/21 vs Neo-3x
NDUFA13	0.255734	0.00559165	0.972	0.939	1	IL2/21 vs Neo-3x
CALR	0.257193	-0.00933816	0.924	0.85	1	IL2/21 vs Neo-3x
TBC1D10C	0.260512	-0.0110324	0.752	0.686	1	IL2/21 vs Neo-3x
LAT	0.264119	0.00611315	0.868	0.8	1	IL2/21 vs Neo-3x
HMGB1	0.265431	0.059771	0.972	0.968	1	IL2/21 vs Neo-3x
RPL27	0.278459	0.0303099	0.968	0.93	1	IL2/21 vs Neo-3x
CSK	0.280737	-0.120466	0.795	0.757	1	IL2/21 vs Neo-3x
HSP90AA1	0.300782	0.0128688	0.969	0.931	1	IL2/21 vs Neo-3x
SF3B1	0.308862	-0.0201679	0.864	0.79	1	IL2/21 vs Neo-3x
SLC2A3	0.314143	-0.0494259	0.791	0.722	1	IL2/21 vs Neo-3x
XRCC5	0.323476	0.012578	0.756	0.704	1	IL2/21 vs Neo-3x
SAMSN1	0.328421	-0.0724406	0.797	0.757	1	IL2/21 vs Neo-3x
MAP2K2	0.328716	0.0287357	0.787	0.725	1	IL2/21 vs Neo-3x
SPCS1	0.330138	0.0209293	0.819	0.754	1	IL2/21 vs Neo-3x
MSN	0.331301	0.00567392	0.91	0.874	1	IL2/21 vs Neo-3x
SKP1	0.340214	0.0153855	0.94	0.881	1	IL2/21 vs Neo-3x
TRMT112	0.352454	0.0374814	0.791	0.731	1	IL2/21 vs Neo-3x
RPL37A	0.355894	0.0112151	0.98	0.947	1	IL2/21 vs Neo-3x
RPS9	0.365041	0.0164336	0.97	0.945	1	IL2/21 vs Neo-3x
LPXN	0.398093	-0.0697476	0.821	0.772	1	IL2/21 vs Neo-3x
PSAP	0.402756	-0.064658	0.757	0.701	1	IL2/21 vs Neo-3x
PAK2	0.411056	-0.106886	0.803	0.737	1	IL2/21 vs Neo-3x
SF1	0.438056	-0.034009	0.754	0.687	1	IL2/21 vs Neo-3x
PRR13	0.464693	0.0177397	0.862	0.818	1	IL2/21 vs Neo-3x
RPL36AL	0.467087	-0.0300482	0.984	0.964	1	IL2/21 vs Neo-3x
CSDE1	0.48775	-0.00225619	0.807	0.751	1	IL2/21 vs Neo-3x
RPL38	0.488983	-0.00658404	0.926	0.896	1	IL2/21 vs Neo-3x
LSP1	0.505005	-0.012214	0.986	0.97	1	IL2/21 vs Neo-3x
GLIPR1	0.509853	-0.0230663	0.778	0.707	1	IL2/21 vs Neo-3x
RAB1B	0.511639	-0.0961106	0.768	0.724	1	IL2/21 vs Neo-3x
EIF4G2	0.518917	-0.0739744	0.771	0.736	1	IL2/21 vs Neo-3x
SRGN	0.539872	-0.109138	0.991	0.956	1	IL2/21 vs Neo-3x
PSME1	0.541247	-0.0198046	0.942	0.899	1	IL2/21 vs Neo-3x
LAPTM5	0.55431	-0.0400358	0.983	0.96	1	IL2/21 vs Neo-3x
ELOB	0.555447	-0.045604	0.973	0.94	1	IL2/21 vs Neo-3x
LCK	0.557959	0.00720107	0.975	0.938	1	IL2/21 vs Neo-3x
CANX	0.559254	-0.0449534	0.797	0.729	1	IL2/21 vs Neo-3x
HLA-DPA1	0.567162	-0.0302122	0.813	0.746	1	IL2/21 vs Neo-3x
TLE5	0.57343	-0.0245873	0.954	0.926	1	IL2/21 vs Neo-3x
DRAP1	0.578043	-0.0216933	0.861	0.8	1	IL2/21 vs Neo-3x
TCEA1	0.606613	-0.0208765	0.848	0.795	1	IL2/21 vs Neo-3x
EML4	0.629061	-0.0669338	0.751	0.683	1	IL2/21 vs Neo-3x
ATP6V1G1	0.630084	-0.0031117	0.885	0.83	1	IL2/21 vs Neo-3x
RPL34	0.678413	-0.00788388	0.994	0.985	1	IL2/21 vs Neo-3x
SF3B2	0.690498	-0.0648387	0.821	0.777	1	IL2/21 vs Neo-3x
ZYX	0.708666	-0.112743	0.812	0.756	1	IL2/21 vs Neo-3x
CLEC2D	0.715982	-0.112507	0.786	0.736	1	IL2/21 vs Neo-3x
CD3G	0.761884	-0.00839885	0.93	0.883	1	IL2/21 vs Neo-3x
TPT1	0.773189	0.000669338	0.998	0.985	1	IL2/21 vs Neo-3x
RPS29	0.776837	-0.0213515	0.972	0.96	1	IL2/21 vs Neo-3x
HCLS1	0.785747	-0.00183696	0.944	0.901	1	IL2/21 vs Neo-3x
MAP1LC3B	0.807154	-0.0498758	0.848	0.782	1	IL2/21 vs Neo-3x
UBALD2	0.824218	-0.000459494	0.951	0.922	1	IL2/21 vs Neo-3x
SELENOH	0.841373	-0.0537265	0.805	0.725	1	IL2/21 vs Neo-3x
CD81	0.844343	-0.00419292	0.954	0.919	1	IL2/21 vs Neo-3x
DAZAP2	0.851109	-0.0413505	0.929	0.877	1	IL2/21 vs Neo-3x
RPL27A	0.866019	-0.0310421	0.819	0.783	1	IL2/21 vs Neo-3x
ARL4C	0.93522	2.67335e-05	0.998	0.989	1	IL2/21 vs Neo-3x
TOMM7	0.937178	-0.0300305	0.934	0.887	1	IL2/21 vs Neo-3x
COX4I1	0.951087	-0.0291508	0.983	0.967	1	IL2/21 vs Neo-3x
TERF2IP	0.961787	-0.0433472	0.775	0.72	1	IL2/21 vs Neo-3x

## Sheet: Supplementary-table-2
gene	p_val	avg_log2FC	pct.1	pct.2	p_val_adj	Comparison
IFITM2	6.28058e-213	1.84882	0.981	0.73	1.13679e-208	IL2/21 vs Neo-12x
S100A11	1.10659e-169	1.0302	0.998	0.933	2.00293e-165	IL2/21 vs Neo-12x
IFITM1	1.15278e-156	1.31294	0.987	0.78	2.08654e-152	IL2/21 vs Neo-12x
EBP	3.43151e-156	1.57386	0.883	0.451	6.21104e-152	IL2/21 vs Neo-12x
LGALS1	2.74755e-141	1.11441	0.995	0.906	4.97306e-137	IL2/21 vs Neo-12x
S100A10	2.56935e-120	0.912523	0.99	0.871	4.65052e-116	IL2/21 vs Neo-12x
S100A4	3.14286e-112	0.864601	0.999	0.973	5.68858e-108	IL2/21 vs Neo-12x
BATF	6.58832e-112	-1.79652	0.633	0.803	1.19249e-107	IL2/21 vs Neo-12x
PTPRCAP	1.95991e-109	-0.731178	0.994	0.984	3.54744e-105	IL2/21 vs Neo-12x
TAGLN2	1.19508e-108	0.942146	0.965	0.754	2.16309e-104	IL2/21 vs Neo-12x
ACTB	4.79922e-108	0.532263	1	0.995	8.68659e-104	IL2/21 vs Neo-12x
IFNG	9.5773e-108	-1.90249	0.664	0.826	1.73349e-103	IL2/21 vs Neo-12x
ANXA2	1.29772e-107	1.00553	0.943	0.701	2.34887e-103	IL2/21 vs Neo-12x
CD2	1.1226e-105	-0.826314	0.993	0.982	2.0319e-101	IL2/21 vs Neo-12x
RCBTB2	2.57655e-105	1.13965	0.915	0.627	4.66356e-101	IL2/21 vs Neo-12x
H2AFZ	2.44954e-104	1.50416	0.94	0.753	4.43366e-100	IL2/21 vs Neo-12x
CCND3	1.1924e-100	0.923524	0.95	0.729	2.15824e-96	IL2/21 vs Neo-12x
PPIA	3.23607e-100	0.635605	0.996	0.972	5.85729e-96	IL2/21 vs Neo-12x
GAPDH	3.56988e-100	0.522971	1	0.991	6.46149e-96	IL2/21 vs Neo-12x
LAG3	4.19309e-100	-1.11111	0.965	0.955	7.5895e-96	IL2/21 vs Neo-12x
IL2RG	3.34521e-96	-0.623463	0.997	0.993	6.05483e-92	IL2/21 vs Neo-12x
CALM1	4.90012e-92	0.568752	0.998	0.954	8.86922e-88	IL2/21 vs Neo-12x
MYL12A	3.62665e-91	0.523212	0.999	0.977	6.56424e-87	IL2/21 vs Neo-12x
GZMB	6.02234e-91	-0.894662	0.998	0.994	1.09004e-86	IL2/21 vs Neo-12x
CCL5	2.90684e-90	-0.707373	1	0.998	5.26138e-86	IL2/21 vs Neo-12x
PNRC1	2.79659e-88	-1.24983	0.734	0.856	5.06183e-84	IL2/21 vs Neo-12x
DUSP5	1.26543e-87	-1.44796	0.562	0.764	2.29042e-83	IL2/21 vs Neo-12x
FCGR3A	4.49069e-87	1.24273	0.776	0.389	8.12815e-83	IL2/21 vs Neo-12x
CYTIP	1.78194e-86	-1.09971	0.823	0.883	3.22531e-82	IL2/21 vs Neo-12x
CFL1	3.47208e-85	0.452957	0.999	0.981	6.28446e-81	IL2/21 vs Neo-12x
SLC1A5	4.9578e-84	1.24969	0.813	0.48	8.97362e-80	IL2/21 vs Neo-12x
JUNB	3.99881e-81	-1.27925	0.773	0.856	7.23785e-77	IL2/21 vs Neo-12x
RESF1	4.82927e-79	-1.2688	0.749	0.867	8.74098e-75	IL2/21 vs Neo-12x
BCL3	9.03338e-76	-1.27158	0.613	0.775	1.63504e-71	IL2/21 vs Neo-12x
LIMD2	3.25421e-74	-0.693179	0.965	0.97	5.89012e-70	IL2/21 vs Neo-12x
SLC25A5	1.41864e-73	0.857936	0.911	0.707	2.56774e-69	IL2/21 vs Neo-12x
TMSB10	1.50663e-73	0.403704	0.999	0.994	2.727e-69	IL2/21 vs Neo-12x
MT-CO3	4.10552e-72	0.474155	0.999	0.99	7.431e-68	IL2/21 vs Neo-12x
S100A6	5.59536e-72	0.684095	0.997	0.978	1.01276e-67	IL2/21 vs Neo-12x
ANXA1	3.31172e-70	0.810702	0.937	0.667	5.99421e-66	IL2/21 vs Neo-12x
PFN1	4.72027e-70	0.418472	1	0.99	8.54369e-66	IL2/21 vs Neo-12x
NDUFA12	1.64847e-67	0.668284	0.951	0.807	2.98373e-63	IL2/21 vs Neo-12x
IL32	1.79968e-67	-0.439475	1	0.998	3.25743e-63	IL2/21 vs Neo-12x
CRIP1	2.61601e-66	0.539769	0.996	0.964	4.73498e-62	IL2/21 vs Neo-12x
HLA-A	1.809e-65	-0.455011	1	0.995	3.27428e-61	IL2/21 vs Neo-12x
MZT2B	3.59479e-63	0.635938	0.954	0.817	6.50656e-59	IL2/21 vs Neo-12x
GZMA	2.8905e-61	0.493579	0.992	0.972	5.23181e-57	IL2/21 vs Neo-12x
ENO1	2.40195e-60	0.53858	0.989	0.908	4.34752e-56	IL2/21 vs Neo-12x
TUBA1B	2.73842e-60	1.48078	0.76	0.506	4.95655e-56	IL2/21 vs Neo-12x
IRF1	3.68028e-60	-0.907845	0.864	0.889	6.6613e-56	IL2/21 vs Neo-12x
GNLY	8.62113e-60	-0.813435	0.996	0.992	1.56042e-55	IL2/21 vs Neo-12x
VIM	1.29121e-59	0.568188	1	0.985	2.33709e-55	IL2/21 vs Neo-12x
MYL12B	1.13397e-58	0.45717	0.99	0.938	2.05248e-54	IL2/21 vs Neo-12x
CD70	4.38235e-58	0.846488	0.867	0.6	7.93206e-54	IL2/21 vs Neo-12x
FXYD5	5.39665e-57	0.523939	0.995	0.941	9.76793e-53	IL2/21 vs Neo-12x
LGALS3	2.22111e-56	1.1165	0.761	0.518	4.02021e-52	IL2/21 vs Neo-12x
C12orf75	1.76637e-54	0.526076	0.977	0.868	3.19712e-50	IL2/21 vs Neo-12x
TUBB	2.07591e-53	1.45948	0.79	0.559	3.7574e-49	IL2/21 vs Neo-12x
MT-CO1	3.0043e-53	0.359094	1	0.997	5.43778e-49	IL2/21 vs Neo-12x
CHCHD2	1.22747e-52	0.48508	0.981	0.906	2.22172e-48	IL2/21 vs Neo-12x
NCR3	1.72154e-52	0.789405	0.868	0.621	3.11598e-48	IL2/21 vs Neo-12x
ARHGDIB	4.65488e-52	0.3973	0.999	0.963	8.42533e-48	IL2/21 vs Neo-12x
CDK2AP2	9.80325e-52	0.68894	0.909	0.676	1.77439e-47	IL2/21 vs Neo-12x
HTATSF1	2.36185e-51	0.749384	0.86	0.568	4.27495e-47	IL2/21 vs Neo-12x
TRBC2	4.42994e-51	-0.760025	0.935	0.951	8.01818e-47	IL2/21 vs Neo-12x
CD99	3.07164e-50	0.431905	0.995	0.936	5.55966e-46	IL2/21 vs Neo-12x
GBP2	4.77323e-50	-1.0092	0.7	0.771	8.63954e-46	IL2/21 vs Neo-12x
TMSB4X	7.00682e-49	0.351675	1	0.994	1.26823e-44	IL2/21 vs Neo-12x
DBI	4.93627e-48	0.555687	0.962	0.812	8.93465e-44	IL2/21 vs Neo-12x
LIME1	7.78009e-48	0.718829	0.791	0.467	1.4082e-43	IL2/21 vs Neo-12x
RPLP0	1.15803e-47	0.415059	0.997	0.973	2.09603e-43	IL2/21 vs Neo-12x
YWHAZ	1.54292e-47	0.387137	0.996	0.965	2.79268e-43	IL2/21 vs Neo-12x
KLF2	1.6706e-47	0.563429	0.84	0.502	3.02379e-43	IL2/21 vs Neo-12x
CNN2	6.69229e-47	0.545235	0.947	0.772	1.2113e-42	IL2/21 vs Neo-12x
CD74	1.88902e-46	-0.654887	0.983	0.988	3.41912e-42	IL2/21 vs Neo-12x
MT-CYB	1.91911e-46	0.356966	0.999	0.993	3.4736e-42	IL2/21 vs Neo-12x
PTMA	1.96871e-46	0.618198	0.998	0.977	3.56337e-42	IL2/21 vs Neo-12x
CNBP	5.58292e-46	0.538774	0.974	0.862	1.01051e-41	IL2/21 vs Neo-12x
STK17B	1.25646e-45	-0.670211	0.937	0.947	2.2742e-41	IL2/21 vs Neo-12x
KIF2A	2.81689e-45	0.628837	0.85	0.599	5.09857e-41	IL2/21 vs Neo-12x
YBX1	2.97493e-45	0.500755	0.981	0.85	5.38463e-41	IL2/21 vs Neo-12x
HMGB2	5.57377e-45	1.21905	0.761	0.561	1.00885e-40	IL2/21 vs Neo-12x
SNHG29	5.84244e-45	0.675117	0.89	0.653	1.05748e-40	IL2/21 vs Neo-12x
OSTF1	6.59954e-44	0.53172	0.982	0.885	1.19452e-39	IL2/21 vs Neo-12x
EEF1A1	6.42478e-43	0.340934	0.999	0.986	1.16289e-38	IL2/21 vs Neo-12x
UBE2S	2.04449e-42	0.98679	0.775	0.555	3.70052e-38	IL2/21 vs Neo-12x
TPM4	7.84245e-42	0.447273	0.976	0.893	1.41948e-37	IL2/21 vs Neo-12x
MT-CO2	4.1468e-41	0.276936	1	0.995	7.5057e-37	IL2/21 vs Neo-12x
RNF213	2.38549e-40	-0.622917	0.961	0.961	4.31774e-36	IL2/21 vs Neo-12x
MZT2A	2.6042e-40	0.586332	0.889	0.687	4.7136e-36	IL2/21 vs Neo-12x
PGK1	1.54137e-39	0.522147	0.956	0.805	2.78988e-35	IL2/21 vs Neo-12x
ETS1	3.3056e-39	-0.665578	0.886	0.897	5.98313e-35	IL2/21 vs Neo-12x
BHLHE40	3.3608e-39	-0.570743	0.954	0.95	6.08304e-35	IL2/21 vs Neo-12x
CFLAR	4.07344e-39	-0.884505	0.697	0.771	7.37292e-35	IL2/21 vs Neo-12x
HLA-B	1.60647e-38	-0.355032	1	0.996	2.9077e-34	IL2/21 vs Neo-12x
COX8A	1.62204e-38	0.44573	0.979	0.889	2.93588e-34	IL2/21 vs Neo-12x
RPL3	5.58265e-38	0.337799	0.995	0.947	1.01046e-33	IL2/21 vs Neo-12x
MCL1	9.31307e-38	-0.784494	0.809	0.826	1.68567e-33	IL2/21 vs Neo-12x
RAN	1.32144e-37	0.550036	0.902	0.756	2.39181e-33	IL2/21 vs Neo-12x
PTP4A2	2.78104e-37	0.460191	0.959	0.843	5.03368e-33	IL2/21 vs Neo-12x
COX5A	2.94661e-37	0.462458	0.951	0.803	5.33336e-33	IL2/21 vs Neo-12x
TXN	1.80469e-36	0.431443	0.945	0.805	3.26648e-32	IL2/21 vs Neo-12x
HLA-E	2.08505e-36	-0.441511	0.979	0.975	3.77393e-32	IL2/21 vs Neo-12x
COX6A1	5.33046e-36	0.40306	0.981	0.894	9.64813e-32	IL2/21 vs Neo-12x
MALAT1	6.28781e-36	-0.540184	1	0.998	1.13809e-31	IL2/21 vs Neo-12x
TPM3	7.38317e-36	0.400575	0.973	0.882	1.33635e-31	IL2/21 vs Neo-12x
RPL35	7.70833e-36	0.344281	0.997	0.955	1.39521e-31	IL2/21 vs Neo-12x
ACTG1	8.47976e-36	0.326428	0.999	0.981	1.53484e-31	IL2/21 vs Neo-12x
HNRNPA2B1	1.25277e-35	0.39623	0.992	0.947	2.26752e-31	IL2/21 vs Neo-12x
EIF1	1.37737e-35	0.343212	0.999	0.989	2.49305e-31	IL2/21 vs Neo-12x
H2AFV	1.38262e-35	0.641318	0.88	0.709	2.50255e-31	IL2/21 vs Neo-12x
YWHAH	1.72271e-35	0.650522	0.774	0.53	3.11811e-31	IL2/21 vs Neo-12x
SNRPD1	2.07766e-35	0.66642	0.767	0.518	3.76057e-31	IL2/21 vs Neo-12x
MRPL52	2.12473e-35	0.619468	0.819	0.57	3.84576e-31	IL2/21 vs Neo-12x
MIF	3.04747e-35	0.402051	0.985	0.916	5.51592e-31	IL2/21 vs Neo-12x
ATP5F1B	4.54935e-35	0.407519	0.955	0.85	8.23432e-31	IL2/21 vs Neo-12x
SNRPF	1.5983e-34	0.666341	0.779	0.527	2.89293e-30	IL2/21 vs Neo-12x
NFKBIA	2.13525e-34	-0.760681	0.738	0.822	3.86481e-30	IL2/21 vs Neo-12x
NME2	2.35363e-34	0.523366	0.897	0.715	4.26007e-30	IL2/21 vs Neo-12x
EEF1B2	5.80342e-34	0.47958	0.928	0.761	1.05042e-29	IL2/21 vs Neo-12x
S1PR4	1.02709e-33	0.57248	0.837	0.619	1.85904e-29	IL2/21 vs Neo-12x
HMGN2	1.46552e-33	0.657235	0.864	0.731	2.65259e-29	IL2/21 vs Neo-12x
ARPC5	1.75412e-33	0.460988	0.939	0.794	3.17495e-29	IL2/21 vs Neo-12x
ARPC2	2.06766e-33	0.293515	0.995	0.964	3.74246e-29	IL2/21 vs Neo-12x
ANP32B	2.57224e-33	0.739535	0.827	0.668	4.65575e-29	IL2/21 vs Neo-12x
JPT1	2.82127e-33	0.577851	0.86	0.661	5.10649e-29	IL2/21 vs Neo-12x
ARL6IP5	2.9643e-33	-0.468265	0.963	0.93	5.36537e-29	IL2/21 vs Neo-12x
SRSF2	9.44862e-33	0.611126	0.785	0.575	1.7102e-28	IL2/21 vs Neo-12x
TRAC	9.82972e-33	-0.766695	0.83	0.845	1.77918e-28	IL2/21 vs Neo-12x
UQCRB	1.17387e-32	0.384217	0.988	0.922	2.1247e-28	IL2/21 vs Neo-12x
FDFT1	2.30983e-32	0.621584	0.796	0.582	4.18079e-28	IL2/21 vs Neo-12x
MICOS10	6.37326e-32	0.600328	0.759	0.486	1.15356e-27	IL2/21 vs Neo-12x
CD7	1.17233e-31	-0.741334	0.861	0.867	2.12191e-27	IL2/21 vs Neo-12x
FYB1	2.13484e-31	-0.682057	0.805	0.826	3.86406e-27	IL2/21 vs Neo-12x
COX7A2	2.29743e-31	0.375982	0.978	0.892	4.15835e-27	IL2/21 vs Neo-12x
HIST1H4C	2.95249e-31	1.39149	0.793	0.625	5.34401e-27	IL2/21 vs Neo-12x
H2AFY	3.98915e-31	0.554921	0.792	0.55	7.22037e-27	IL2/21 vs Neo-12x
B2M	5.2268e-31	-0.225808	1	0.996	9.46052e-27	IL2/21 vs Neo-12x
TNFRSF1B	1.01612e-30	-0.612317	0.817	0.86	1.83919e-26	IL2/21 vs Neo-12x
CCND2	2.89775e-30	0.512653	0.838	0.592	5.24493e-26	IL2/21 vs Neo-12x
CD3D	9.13664e-30	-0.332294	0.999	0.989	1.65373e-25	IL2/21 vs Neo-12x
NAA38	1.35651e-28	0.559286	0.76	0.517	2.45529e-24	IL2/21 vs Neo-12x
CALM2	3.35289e-28	0.539604	0.887	0.754	6.06873e-24	IL2/21 vs Neo-12x
SNRPB	4.95425e-28	0.500223	0.836	0.647	8.96719e-24	IL2/21 vs Neo-12x
TUBA4A	7.50323e-28	0.596344	0.808	0.605	1.35809e-23	IL2/21 vs Neo-12x
DEK	8.98723e-28	0.627378	0.802	0.643	1.62669e-23	IL2/21 vs Neo-12x
COX6C	2.20912e-27	0.339817	0.976	0.893	3.99851e-23	IL2/21 vs Neo-12x
SNX3	4.7446e-27	0.483562	0.799	0.555	8.58773e-23	IL2/21 vs Neo-12x
PTGES3	6.97217e-27	0.479381	0.859	0.676	1.26196e-22	IL2/21 vs Neo-12x
RPS26	1.02073e-26	-0.275738	0.999	0.989	1.84752e-22	IL2/21 vs Neo-12x
EIF2S2	1.30632e-26	0.555001	0.791	0.577	2.36444e-22	IL2/21 vs Neo-12x
TPI1	2.45657e-26	0.387442	0.972	0.879	4.44639e-22	IL2/21 vs Neo-12x
FKBP1A	2.66195e-26	0.494159	0.869	0.684	4.81812e-22	IL2/21 vs Neo-12x
RPS27L	3.64527e-26	0.381912	0.929	0.772	6.59795e-22	IL2/21 vs Neo-12x
CLTA	3.87817e-26	0.420863	0.871	0.678	7.01949e-22	IL2/21 vs Neo-12x
HINT1	5.12097e-26	0.274571	0.996	0.952	9.26896e-22	IL2/21 vs Neo-12x
LTB	7.29232e-26	-0.640468	0.994	0.97	1.31991e-21	IL2/21 vs Neo-12x
RPL8	8.47265e-26	0.260252	0.999	0.973	1.53355e-21	IL2/21 vs Neo-12x
RPS8	2.03694e-25	0.226837	0.997	0.985	3.68686e-21	IL2/21 vs Neo-12x
NDUFB8	2.85982e-25	0.386189	0.945	0.797	5.17628e-21	IL2/21 vs Neo-12x
PSMA7	3.41085e-25	0.3912	0.937	0.799	6.17364e-21	IL2/21 vs Neo-12x
CD96	3.6751e-25	-0.53037	0.904	0.887	6.65193e-21	IL2/21 vs Neo-12x
GNG5	3.68289e-25	0.370369	0.927	0.792	6.66603e-21	IL2/21 vs Neo-12x
SUB1	7.41591e-25	0.320241	0.982	0.906	1.34228e-20	IL2/21 vs Neo-12x
OAZ1	1.0002e-24	-0.334729	0.983	0.96	1.81037e-20	IL2/21 vs Neo-12x
LDHB	1.0838e-24	0.339391	0.976	0.883	1.96168e-20	IL2/21 vs Neo-12x
DCTN3	1.29776e-24	0.533606	0.757	0.54	2.34894e-20	IL2/21 vs Neo-12x
NAP1L1	1.61179e-24	0.508538	0.823	0.641	2.91735e-20	IL2/21 vs Neo-12x
GBP5	6.86515e-24	-0.625812	0.829	0.823	1.24259e-19	IL2/21 vs Neo-12x
UQCR10	7.97291e-24	0.375973	0.948	0.806	1.4431e-19	IL2/21 vs Neo-12x
GNB2	8.55954e-24	0.358123	0.951	0.828	1.54928e-19	IL2/21 vs Neo-12x
RPS7	8.58583e-24	0.237779	0.996	0.981	1.55403e-19	IL2/21 vs Neo-12x
NDUFS8	8.7217e-24	0.458749	0.849	0.666	1.57863e-19	IL2/21 vs Neo-12x
KLRK1	9.28219e-24	-0.559582	0.879	0.866	1.68008e-19	IL2/21 vs Neo-12x
ATP5PB	2.67492e-23	0.397605	0.879	0.685	4.84161e-19	IL2/21 vs Neo-12x
PTPRC	3.23161e-23	-0.287513	0.998	0.989	5.84921e-19	IL2/21 vs Neo-12x
PTGER2	3.41255e-23	0.481111	0.791	0.547	6.17672e-19	IL2/21 vs Neo-12x
HNRNPA3	4.39359e-23	0.415004	0.918	0.803	7.9524e-19	IL2/21 vs Neo-12x
ITGAL	4.82614e-23	-0.6014	0.791	0.816	8.73532e-19	IL2/21 vs Neo-12x
RAC1	5.52265e-23	0.376049	0.895	0.727	9.99599e-19	IL2/21 vs Neo-12x
GPR171	8.73992e-23	-0.675113	0.726	0.752	1.58193e-18	IL2/21 vs Neo-12x
SRSF3	8.81424e-23	0.459355	0.83	0.644	1.59538e-18	IL2/21 vs Neo-12x
PSMB2	1.35006e-22	0.463189	0.834	0.613	2.44362e-18	IL2/21 vs Neo-12x
PPDPF	1.47233e-22	0.328204	0.968	0.898	2.66492e-18	IL2/21 vs Neo-12x
RHOA	1.66495e-22	0.271543	0.977	0.932	3.01355e-18	IL2/21 vs Neo-12x
LY6E	2.59984e-22	-0.466041	0.919	0.896	4.70571e-18	IL2/21 vs Neo-12x
ITGB7	2.9742e-22	0.422873	0.896	0.729	5.3833e-18	IL2/21 vs Neo-12x
ATP5MF	3.50273e-22	0.326502	0.951	0.847	6.33994e-18	IL2/21 vs Neo-12x
HSPA8	4.81905e-22	0.304	0.987	0.952	8.72248e-18	IL2/21 vs Neo-12x
NDUFB9	5.25809e-22	0.405957	0.887	0.707	9.51714e-18	IL2/21 vs Neo-12x
RAC2	7.73599e-22	0.23555	0.994	0.968	1.40021e-17	IL2/21 vs Neo-12x
SON	9.8136e-22	-0.4066	0.931	0.913	1.77626e-17	IL2/21 vs Neo-12x
UBE2D2	1.43716e-21	0.402448	0.899	0.725	2.60127e-17	IL2/21 vs Neo-12x
CSNK2B	1.5165e-21	0.347401	0.931	0.799	2.74487e-17	IL2/21 vs Neo-12x
PGAM1	1.65002e-21	0.316107	0.955	0.836	2.98654e-17	IL2/21 vs Neo-12x
GPI	3.23415e-21	0.442006	0.858	0.679	5.85381e-17	IL2/21 vs Neo-12x
LRRFIP1	3.35686e-21	0.37321	0.915	0.803	6.07591e-17	IL2/21 vs Neo-12x
CLIC1	6.05412e-21	0.244779	0.999	0.974	1.0958e-16	IL2/21 vs Neo-12x
MT2A	7.61849e-21	0.295874	0.776	0.544	1.37895e-16	IL2/21 vs Neo-12x
CAPN2	8.48173e-21	0.395206	0.843	0.653	1.53519e-16	IL2/21 vs Neo-12x
RPS19	1.20089e-20	0.230658	1	0.991	2.17362e-16	IL2/21 vs Neo-12x
KLF6	1.80287e-20	-0.601377	0.857	0.857	3.2632e-16	IL2/21 vs Neo-12x
CYBA	1.89896e-20	-0.284743	0.996	0.988	3.43713e-16	IL2/21 vs Neo-12x
CD8B	1.93262e-20	-0.455978	0.956	0.946	3.49804e-16	IL2/21 vs Neo-12x
SEPTIN6	2.17451e-20	0.389001	0.835	0.645	3.93587e-16	IL2/21 vs Neo-12x
JAK1	2.47864e-20	-0.419343	0.906	0.877	4.48635e-16	IL2/21 vs Neo-12x
LCP2	4.13838e-20	-0.465893	0.906	0.888	7.49047e-16	IL2/21 vs Neo-12x
CUTA	5.15199e-20	0.351012	0.917	0.748	9.3251e-16	IL2/21 vs Neo-12x
MT-ND4L	5.71497e-20	0.230151	0.998	0.981	1.03441e-15	IL2/21 vs Neo-12x
NPM1	6.39773e-20	0.28932	0.99	0.933	1.15799e-15	IL2/21 vs Neo-12x
ANXA6	7.83203e-20	0.307172	0.929	0.77	1.4176e-15	IL2/21 vs Neo-12x
PRELID1	8.3718e-20	0.399594	0.912	0.782	1.51529e-15	IL2/21 vs Neo-12x
GNPTAB	9.75398e-20	0.340844	0.832	0.631	1.76547e-15	IL2/21 vs Neo-12x
MT-ATP6	1.02939e-19	0.289204	0.977	0.912	1.86319e-15	IL2/21 vs Neo-12x
RPS12	1.11293e-19	0.193009	0.999	0.99	2.01441e-15	IL2/21 vs Neo-12x
RAB11A	1.88879e-19	0.416785	0.761	0.532	3.41872e-15	IL2/21 vs Neo-12x
MYO1G	4.31765e-19	0.265284	0.881	0.716	7.81494e-15	IL2/21 vs Neo-12x
RPL15	4.36977e-19	0.234679	0.996	0.964	7.90928e-15	IL2/21 vs Neo-12x
ABRACL	4.49582e-19	0.385929	0.895	0.704	8.13744e-15	IL2/21 vs Neo-12x
SEC61G	6.50289e-19	0.343655	0.945	0.794	1.17702e-14	IL2/21 vs Neo-12x
CDK6	9.07283e-19	0.397444	0.774	0.544	1.64218e-14	IL2/21 vs Neo-12x
PPM1G	1.41602e-18	0.419311	0.813	0.614	2.56299e-14	IL2/21 vs Neo-12x
SRSF7	1.42928e-18	0.437993	0.807	0.631	2.58699e-14	IL2/21 vs Neo-12x
RPS27	1.86002e-18	-0.210333	0.998	0.985	3.36664e-14	IL2/21 vs Neo-12x
UQCRQ	2.05748e-18	0.357126	0.868	0.659	3.72403e-14	IL2/21 vs Neo-12x
AKAP13	3.68186e-18	-0.511045	0.824	0.795	6.66416e-14	IL2/21 vs Neo-12x
PIM1	3.89081e-18	-0.471456	0.883	0.867	7.04237e-14	IL2/21 vs Neo-12x
ERH	4.70619e-18	0.413868	0.849	0.693	8.5182e-14	IL2/21 vs Neo-12x
SRRM2	4.90901e-18	-0.469675	0.866	0.865	8.88532e-14	IL2/21 vs Neo-12x
DOK2	4.98064e-18	0.34619	0.843	0.646	9.01497e-14	IL2/21 vs Neo-12x
EMP3	5.57392e-18	0.196262	0.999	0.95	1.00888e-13	IL2/21 vs Neo-12x
RPS18	6.35978e-18	0.190971	0.997	0.972	1.15112e-13	IL2/21 vs Neo-12x
COX7A2L	7.6408e-18	0.402991	0.82	0.603	1.38298e-13	IL2/21 vs Neo-12x
CD44	8.28369e-18	0.321362	0.819	0.599	1.49935e-13	IL2/21 vs Neo-12x
HMGN3	8.6477e-18	0.419548	0.76	0.549	1.56523e-13	IL2/21 vs Neo-12x
ATP5MC2	9.21679e-18	0.243276	0.985	0.923	1.66824e-13	IL2/21 vs Neo-12x
ITM2B	1.05272e-17	-0.291568	0.995	0.979	1.90543e-13	IL2/21 vs Neo-12x
NDUFA2	1.69015e-17	0.402539	0.785	0.57	3.05918e-13	IL2/21 vs Neo-12x
BAX	1.76106e-17	0.256019	0.968	0.877	3.18752e-13	IL2/21 vs Neo-12x
GTF3A	2.32142e-17	0.397323	0.792	0.579	4.20178e-13	IL2/21 vs Neo-12x
NDUFS7	2.36064e-17	0.381497	0.796	0.576	4.27276e-13	IL2/21 vs Neo-12x
YWHAE	3.89227e-17	0.425345	0.759	0.549	7.045e-13	IL2/21 vs Neo-12x
BTG1	4.19433e-17	-0.644106	0.794	0.787	7.59173e-13	IL2/21 vs Neo-12x
IQGAP1	4.24388e-17	-0.480731	0.808	0.82	7.68142e-13	IL2/21 vs Neo-12x
RPS21	5.30563e-17	0.222318	0.996	0.967	9.60319e-13	IL2/21 vs Neo-12x
MT-ATP8	5.40776e-17	0.289346	0.973	0.907	9.78805e-13	IL2/21 vs Neo-12x
PSMA2	6.32779e-17	0.305882	0.883	0.694	1.14533e-12	IL2/21 vs Neo-12x
CACYBP	6.48538e-17	0.375519	0.79	0.592	1.17385e-12	IL2/21 vs Neo-12x
ATP5F1C	7.74667e-17	0.377255	0.862	0.693	1.40215e-12	IL2/21 vs Neo-12x
CLDND1	8.78549e-17	-0.551732	0.831	0.811	1.59017e-12	IL2/21 vs Neo-12x
CDC42	1.1003e-16	0.282312	0.958	0.812	1.99154e-12	IL2/21 vs Neo-12x
MDH1	1.15405e-16	0.392713	0.799	0.608	2.08884e-12	IL2/21 vs Neo-12x
ATP5MD	1.21558e-16	0.341279	0.907	0.747	2.2002e-12	IL2/21 vs Neo-12x
BTF3	1.29709e-16	0.227526	0.985	0.927	2.34774e-12	IL2/21 vs Neo-12x
EIF5A	1.72111e-16	0.29467	0.909	0.774	3.11521e-12	IL2/21 vs Neo-12x
MT-ND4	1.81232e-16	0.265286	0.968	0.903	3.2803e-12	IL2/21 vs Neo-12x
GDI2	1.91204e-16	0.366844	0.79	0.612	3.46079e-12	IL2/21 vs Neo-12x
LCP1	1.95404e-16	0.246898	0.984	0.933	3.5368e-12	IL2/21 vs Neo-12x
NDUFC2	2.92006e-16	0.330196	0.906	0.749	5.2853e-12	IL2/21 vs Neo-12x
SH2D1A	3.17041e-16	0.35673	0.774	0.573	5.73844e-12	IL2/21 vs Neo-12x
SLC25A3	3.62324e-16	0.291204	0.942	0.824	6.55807e-12	IL2/21 vs Neo-12x
H3F3A	4.74812e-16	0.210733	0.997	0.961	8.5941e-12	IL2/21 vs Neo-12x
RPN2	4.86532e-16	0.37845	0.779	0.577	8.80623e-12	IL2/21 vs Neo-12x
RACK1	5.2321e-16	0.206656	0.996	0.975	9.4701e-12	IL2/21 vs Neo-12x
BUB3	5.46912e-16	0.40199	0.78	0.606	9.8991e-12	IL2/21 vs Neo-12x
RPS23	6.00265e-16	0.166524	0.997	0.984	1.08648e-11	IL2/21 vs Neo-12x
CCDC85B	6.18566e-16	0.347216	0.858	0.68	1.1196e-11	IL2/21 vs Neo-12x
TBCA	6.43073e-16	0.353146	0.827	0.631	1.16396e-11	IL2/21 vs Neo-12x
ZNF706	8.66825e-16	0.395857	0.76	0.577	1.56895e-11	IL2/21 vs Neo-12x
AP2S1	8.87614e-16	0.352205	0.822	0.639	1.60658e-11	IL2/21 vs Neo-12x
TALDO1	9.98157e-16	0.353807	0.841	0.667	1.80666e-11	IL2/21 vs Neo-12x
CD47	1.2366e-15	0.292329	0.836	0.652	2.23825e-11	IL2/21 vs Neo-12x
DAD1	1.38854e-15	0.302744	0.899	0.744	2.51326e-11	IL2/21 vs Neo-12x
ATP5PD	1.73099e-15	0.364584	0.779	0.589	3.1331e-11	IL2/21 vs Neo-12x
RPSA	1.91406e-15	0.201279	0.99	0.946	3.46445e-11	IL2/21 vs Neo-12x
RALY	1.91476e-15	0.327129	0.858	0.701	3.46571e-11	IL2/21 vs Neo-12x
NDUFB2	3.16481e-15	0.315376	0.867	0.684	5.72831e-11	IL2/21 vs Neo-12x
TMBIM6	3.64063e-15	0.239507	0.962	0.867	6.58954e-11	IL2/21 vs Neo-12x
YWHAQ	4.07672e-15	0.272002	0.909	0.761	7.37887e-11	IL2/21 vs Neo-12x
ATP5MC3	4.30385e-15	0.262321	0.968	0.859	7.78998e-11	IL2/21 vs Neo-12x
RPS3	4.75909e-15	0.167437	0.999	0.987	8.61396e-11	IL2/21 vs Neo-12x
RPS6	5.44878e-15	0.195028	0.994	0.967	9.8623e-11	IL2/21 vs Neo-12x
SNRPG	8.46078e-15	0.321112	0.889	0.761	1.5314e-10	IL2/21 vs Neo-12x
NEDD8	9.70493e-15	0.305659	0.901	0.739	1.75659e-10	IL2/21 vs Neo-12x
RPL14	1.22237e-14	0.164892	0.999	0.978	2.21248e-10	IL2/21 vs Neo-12x
TMA7	1.22659e-14	0.228707	0.99	0.934	2.22013e-10	IL2/21 vs Neo-12x
TSPO	1.23192e-14	0.333299	0.862	0.693	2.22977e-10	IL2/21 vs Neo-12x
PDIA6	1.30127e-14	0.319434	0.851	0.68	2.35531e-10	IL2/21 vs Neo-12x
ID2	1.33142e-14	0.248945	0.946	0.836	2.40986e-10	IL2/21 vs Neo-12x
RHOH	1.62741e-14	-0.489837	0.782	0.766	2.94561e-10	IL2/21 vs Neo-12x
TGFB1	1.66482e-14	0.229394	0.932	0.796	3.01332e-10	IL2/21 vs Neo-12x
GSTP1	1.78524e-14	0.384466	0.924	0.847	3.23129e-10	IL2/21 vs Neo-12x
UXT	4.60637e-14	0.357483	0.774	0.595	8.33754e-10	IL2/21 vs Neo-12x
SARAF	6.35071e-14	-0.313152	0.961	0.917	1.14948e-09	IL2/21 vs Neo-12x
PABPC1	7.68238e-14	0.242571	0.965	0.85	1.39051e-09	IL2/21 vs Neo-12x
ARL6IP1	8.41487e-14	0.450922	0.914	0.816	1.52309e-09	IL2/21 vs Neo-12x
ARRB2	8.63238e-14	0.306127	0.784	0.586	1.56246e-09	IL2/21 vs Neo-12x
SEM1	9.58571e-14	0.268861	0.931	0.786	1.73501e-09	IL2/21 vs Neo-12x
NDUFA4	1.13359e-13	0.253434	0.945	0.819	2.0518e-09	IL2/21 vs Neo-12x
NDUFA6	1.14681e-13	0.316287	0.824	0.639	2.07572e-09	IL2/21 vs Neo-12x
SRP9	1.62149e-13	0.313742	0.858	0.693	2.9349e-09	IL2/21 vs Neo-12x
CIAO2B	1.93095e-13	0.315711	0.864	0.685	3.49502e-09	IL2/21 vs Neo-12x
F2R	1.94711e-13	-0.511209	0.76	0.748	3.52428e-09	IL2/21 vs Neo-12x
FTH1	2.20974e-13	0.128502	0.997	0.975	3.99962e-09	IL2/21 vs Neo-12x
SEC11A	2.34424e-13	0.31123	0.798	0.599	4.24307e-09	IL2/21 vs Neo-12x
UQCRH	2.37038e-13	0.273146	0.931	0.791	4.29039e-09	IL2/21 vs Neo-12x
SELENOK	2.71522e-13	0.309154	0.781	0.596	4.91455e-09	IL2/21 vs Neo-12x
CD3E	2.71595e-13	-0.175092	0.999	0.988	4.91587e-09	IL2/21 vs Neo-12x
RPS16	3.56353e-13	0.184685	0.993	0.965	6.44999e-09	IL2/21 vs Neo-12x
NDUFB4	4.82563e-13	0.279114	0.855	0.694	8.73439e-09	IL2/21 vs Neo-12x
ATP5PO	4.91505e-13	0.307029	0.872	0.711	8.89624e-09	IL2/21 vs Neo-12x
SCAND1	6.01712e-13	-0.419629	0.813	0.794	1.0891e-08	IL2/21 vs Neo-12x
NCL	7.27838e-13	0.263696	0.928	0.824	1.31739e-08	IL2/21 vs Neo-12x
LSM7	8.306e-13	0.309134	0.785	0.6	1.50339e-08	IL2/21 vs Neo-12x
NDUFAB1	9.9276e-13	0.336605	0.773	0.602	1.7969e-08	IL2/21 vs Neo-12x
CAPZA1	1.0127e-12	0.284522	0.836	0.646	1.833e-08	IL2/21 vs Neo-12x
ACTR3	1.75843e-12	0.236973	0.962	0.878	3.18276e-08	IL2/21 vs Neo-12x
RPL10A	1.93391e-12	0.232461	0.96	0.862	3.50038e-08	IL2/21 vs Neo-12x
PTMS	1.98116e-12	-0.516217	0.763	0.73	3.58589e-08	IL2/21 vs Neo-12x
ACAP1	2.30627e-12	-0.485502	0.773	0.754	4.17436e-08	IL2/21 vs Neo-12x
MRPL51	2.65296e-12	0.29474	0.797	0.611	4.80186e-08	IL2/21 vs Neo-12x
PPP1CA	3.63815e-12	0.214045	0.971	0.894	6.58505e-08	IL2/21 vs Neo-12x
NDUFB7	3.94882e-12	0.244937	0.812	0.649	7.14736e-08	IL2/21 vs Neo-12x
BRK1	4.40478e-12	0.258323	0.91	0.788	7.97265e-08	IL2/21 vs Neo-12x
RASGRP1	4.79155e-12	-0.500076	0.808	0.776	8.67271e-08	IL2/21 vs Neo-12x
WIPF1	5.91544e-12	-0.363056	0.839	0.798	1.07069e-07	IL2/21 vs Neo-12x
NEAT1	6.58134e-12	-0.752451	0.931	0.915	1.19122e-07	IL2/21 vs Neo-12x
SFPQ	7.93653e-12	0.261581	0.924	0.804	1.43651e-07	IL2/21 vs Neo-12x
HNRNPM	9.31135e-12	0.289678	0.783	0.592	1.68535e-07	IL2/21 vs Neo-12x
EIF4A1	1.01027e-11	0.226211	0.956	0.865	1.82859e-07	IL2/21 vs Neo-12x
EVL	1.08572e-11	-0.245424	0.97	0.962	1.96516e-07	IL2/21 vs Neo-12x
HSP90B1	1.17711e-11	0.238605	0.936	0.827	2.13057e-07	IL2/21 vs Neo-12x
VAPA	1.38108e-11	0.264931	0.752	0.564	2.49976e-07	IL2/21 vs Neo-12x
DDX17	1.40068e-11	-0.404603	0.816	0.799	2.53523e-07	IL2/21 vs Neo-12x
PSMD8	1.56938e-11	0.257489	0.886	0.726	2.84058e-07	IL2/21 vs Neo-12x
PA2G4	1.57412e-11	0.219314	0.908	0.786	2.84916e-07	IL2/21 vs Neo-12x
MRPL41	1.6768e-11	0.259477	0.859	0.684	3.035e-07	IL2/21 vs Neo-12x
CAP1	1.79697e-11	0.187599	0.976	0.88	3.25252e-07	IL2/21 vs Neo-12x
RPL5	1.82567e-11	0.194845	0.992	0.949	3.30447e-07	IL2/21 vs Neo-12x
TLE5	2.72627e-11	-0.275999	0.955	0.926	4.93454e-07	IL2/21 vs Neo-12x
CTSC	2.92923e-11	0.219573	0.997	0.968	5.3019e-07	IL2/21 vs Neo-12x
WDR1	2.98686e-11	0.225305	0.926	0.794	5.40621e-07	IL2/21 vs Neo-12x
RBM3	3.27679e-11	0.280032	0.875	0.719	5.931e-07	IL2/21 vs Neo-12x
RAD21	3.601e-11	0.394718	0.847	0.765	6.51781e-07	IL2/21 vs Neo-12x
ATP5PF	4.22771e-11	0.242865	0.874	0.756	7.65216e-07	IL2/21 vs Neo-12x
COX17	4.61038e-11	0.232411	0.824	0.656	8.34479e-07	IL2/21 vs Neo-12x
TBCB	5.19177e-11	0.262158	0.77	0.576	9.3971e-07	IL2/21 vs Neo-12x
RPL13	6.85127e-11	-0.162498	0.999	0.99	1.24008e-06	IL2/21 vs Neo-12x
SEC61B	9.10698e-11	0.223592	0.945	0.826	1.64836e-06	IL2/21 vs Neo-12x
ATP6V0B	9.601e-11	0.272085	0.867	0.714	1.73778e-06	IL2/21 vs Neo-12x
ATP5MPL	1.02363e-10	0.249516	0.875	0.71	1.85278e-06	IL2/21 vs Neo-12x
PHLDA1	1.09036e-10	0.0433977	0.854	0.657	1.97355e-06	IL2/21 vs Neo-12x
CIRBP	1.29149e-10	-0.419338	0.817	0.774	2.33759e-06	IL2/21 vs Neo-12x
HNRNPR	1.37043e-10	0.295086	0.805	0.64	2.48048e-06	IL2/21 vs Neo-12x
NDUFA11	1.3721e-10	0.208539	0.924	0.821	2.4835e-06	IL2/21 vs Neo-12x
YPEL3	1.39106e-10	-0.387271	0.899	0.866	2.51782e-06	IL2/21 vs Neo-12x
POMP	1.56685e-10	0.233191	0.9	0.754	2.83601e-06	IL2/21 vs Neo-12x
SNRPD2	1.583e-10	0.209532	0.931	0.82	2.86523e-06	IL2/21 vs Neo-12x
CD63	1.69269e-10	0.212039	0.98	0.907	3.06377e-06	IL2/21 vs Neo-12x
NDUFS6	1.71861e-10	0.246978	0.751	0.55	3.11068e-06	IL2/21 vs Neo-12x
CCDC107	1.74276e-10	0.223496	0.767	0.561	3.1544e-06	IL2/21 vs Neo-12x
CD37	1.7443e-10	-0.389856	0.901	0.862	3.15719e-06	IL2/21 vs Neo-12x
MYH9	1.98898e-10	-0.340669	0.934	0.907	3.60004e-06	IL2/21 vs Neo-12x
RNASEK	2.28387e-10	-0.209718	0.991	0.959	4.13381e-06	IL2/21 vs Neo-12x
SRSF9	3.05901e-10	0.247342	0.919	0.789	5.5368e-06	IL2/21 vs Neo-12x
LAMTOR4	3.17346e-10	0.237892	0.862	0.706	5.74396e-06	IL2/21 vs Neo-12x
LINC01871	3.56843e-10	-0.266827	0.959	0.934	6.45886e-06	IL2/21 vs Neo-12x
UCP2	3.87892e-10	0.209925	0.914	0.799	7.02084e-06	IL2/21 vs Neo-12x
PTGER4	4.91044e-10	0.21491	0.755	0.587	8.88789e-06	IL2/21 vs Neo-12x
NUCB1	5.79763e-10	0.205493	0.857	0.698	1.04937e-05	IL2/21 vs Neo-12x
PSMB8	6.07552e-10	0.199937	0.937	0.851	1.09967e-05	IL2/21 vs Neo-12x
SLC9A3R1	6.29258e-10	0.186681	0.926	0.8	1.13896e-05	IL2/21 vs Neo-12x
RPLP1	7.48809e-10	0.124439	0.999	0.991	1.35534e-05	IL2/21 vs Neo-12x
NDUFB10	7.51939e-10	0.197896	0.933	0.798	1.36101e-05	IL2/21 vs Neo-12x
KHDRBS1	8.15839e-10	0.237769	0.881	0.749	1.47667e-05	IL2/21 vs Neo-12x
TLN1	8.8271e-10	-0.386521	0.809	0.789	1.5977e-05	IL2/21 vs Neo-12x
PARK7	9.53739e-10	0.186407	0.945	0.854	1.72627e-05	IL2/21 vs Neo-12x
PPP1R18	9.68987e-10	-0.348834	0.864	0.828	1.75387e-05	IL2/21 vs Neo-12x
TRAPPC1	1.08169e-09	0.23779	0.917	0.791	1.95787e-05	IL2/21 vs Neo-12x
SLC2A3	1.34856e-09	-0.495998	0.751	0.722	2.44089e-05	IL2/21 vs Neo-12x
HIST1H1E	1.67142e-09	0.59382	0.762	0.67	3.02527e-05	IL2/21 vs Neo-12x
PYCARD	1.74052e-09	0.23376	0.816	0.672	3.15034e-05	IL2/21 vs Neo-12x
ANXA11	1.85836e-09	0.225357	0.894	0.764	3.36363e-05	IL2/21 vs Neo-12x
SSR2	2.26214e-09	0.192737	0.956	0.871	4.09447e-05	IL2/21 vs Neo-12x
ATP6V1F	2.29638e-09	0.264323	0.829	0.656	4.15644e-05	IL2/21 vs Neo-12x
ARHGDIA	2.42695e-09	0.235366	0.883	0.754	4.39278e-05	IL2/21 vs Neo-12x
ERP29	2.88279e-09	0.226093	0.819	0.66	5.21785e-05	IL2/21 vs Neo-12x
ATP6V0E1	2.97195e-09	-0.330983	0.827	0.79	5.37922e-05	IL2/21 vs Neo-12x
UBB	3.7457e-09	-0.238361	0.951	0.943	6.77972e-05	IL2/21 vs Neo-12x
EIF3A	4.50443e-09	0.193119	0.844	0.706	8.15302e-05	IL2/21 vs Neo-12x
NDUFB1	4.60436e-09	0.244526	0.782	0.619	8.33389e-05	IL2/21 vs Neo-12x
XBP1	4.81612e-09	-0.391761	0.847	0.82	8.71718e-05	IL2/21 vs Neo-12x
MDH2	4.86929e-09	0.256163	0.81	0.626	8.81342e-05	IL2/21 vs Neo-12x
EEF2	5.06415e-09	0.165347	0.982	0.929	9.1661e-05	IL2/21 vs Neo-12x
RPL6	5.19492e-09	0.15805	0.993	0.97	9.40281e-05	IL2/21 vs Neo-12x
SRSF5	5.4471e-09	-0.299087	0.864	0.837	9.85925e-05	IL2/21 vs Neo-12x
RPL26	5.76355e-09	0.133124	0.998	0.98	0.00010432	IL2/21 vs Neo-12x
PRDX6	6.14339e-09	0.244268	0.813	0.633	0.000111195	IL2/21 vs Neo-12x
NOP10	7.395e-09	0.19856	0.925	0.786	0.00013385	IL2/21 vs Neo-12x
PSMB3	9.6589e-09	0.177696	0.906	0.764	0.000174826	IL2/21 vs Neo-12x
ATP5F1E	1.13252e-08	0.140739	0.996	0.975	0.000204985	IL2/21 vs Neo-12x
HNRNPF	1.14327e-08	0.214269	0.923	0.837	0.000206932	IL2/21 vs Neo-12x
YWHAB	1.46203e-08	0.163365	0.978	0.903	0.000264627	IL2/21 vs Neo-12x
PRDX2	1.46879e-08	0.232258	0.837	0.684	0.00026585	IL2/21 vs Neo-12x
ANXA5	1.51953e-08	0.192125	0.904	0.796	0.000275036	IL2/21 vs Neo-12x
ARF1	1.69692e-08	0.211984	0.912	0.804	0.000307143	IL2/21 vs Neo-12x
RPL36A	1.98046e-08	0.160593	0.975	0.917	0.000358463	IL2/21 vs Neo-12x
HLA-C	2.13941e-08	-0.167933	0.999	0.992	0.000387234	IL2/21 vs Neo-12x
PSMC5	2.39562e-08	0.240842	0.763	0.6	0.000433607	IL2/21 vs Neo-12x
SUMO2	2.48569e-08	0.17313	0.973	0.915	0.00044991	IL2/21 vs Neo-12x
KRT10	2.72073e-08	0.212366	0.846	0.684	0.000492451	IL2/21 vs Neo-12x
PRDX1	2.72829e-08	0.19258	0.897	0.756	0.00049382	IL2/21 vs Neo-12x
PSMA1	3.08221e-08	0.242319	0.829	0.668	0.00055788	IL2/21 vs Neo-12x
RPL17	3.12766e-08	0.118038	0.995	0.97	0.000566107	IL2/21 vs Neo-12x
SF3B6	3.24196e-08	0.222344	0.785	0.594	0.000586795	IL2/21 vs Neo-12x
ALOX5AP	3.24323e-08	-0.249886	0.953	0.937	0.000587025	IL2/21 vs Neo-12x
GLO1	3.24697e-08	0.202679	0.781	0.625	0.000587702	IL2/21 vs Neo-12x
MT-ND2	3.36131e-08	0.14777	0.949	0.841	0.000608397	IL2/21 vs Neo-12x
FGFBP2	3.65678e-08	-0.452797	0.828	0.802	0.000661877	IL2/21 vs Neo-12x
PFDN5	4.07229e-08	-0.23636	0.96	0.922	0.000737085	IL2/21 vs Neo-12x
RTRAF	5.45757e-08	0.226136	0.826	0.681	0.000987819	IL2/21 vs Neo-12x
MT-ND1	5.49189e-08	0.146538	0.951	0.859	0.000994033	IL2/21 vs Neo-12x
NDUFB3	6.02046e-08	0.231005	0.768	0.604	0.0010897	IL2/21 vs Neo-12x
CCL3	6.81558e-08	-0.783647	0.914	0.84	0.00123362	IL2/21 vs Neo-12x
SAMSN1	6.89647e-08	-0.407769	0.787	0.757	0.00124826	IL2/21 vs Neo-12x
POLR2L	7.21883e-08	0.14007	0.921	0.789	0.00130661	IL2/21 vs Neo-12x
ANKRD12	7.55399e-08	-0.338025	0.856	0.82	0.00136727	IL2/21 vs Neo-12x
P4HB	7.57019e-08	0.208644	0.864	0.71	0.00137021	IL2/21 vs Neo-12x
COPS9	7.88533e-08	0.194194	0.806	0.636	0.00142725	IL2/21 vs Neo-12x
DOCK8	8.28696e-08	0.192837	0.886	0.763	0.00149994	IL2/21 vs Neo-12x
PKM	8.53176e-08	-0.440828	0.957	0.896	0.00154425	IL2/21 vs Neo-12x
PCBP1	9.37384e-08	0.130974	0.926	0.828	0.00169666	IL2/21 vs Neo-12x
MYL6	9.85527e-08	0.128561	0.999	0.99	0.0017838	IL2/21 vs Neo-12x
PSMA6	1.07107e-07	0.205214	0.827	0.67	0.00193864	IL2/21 vs Neo-12x
FAM49B	1.07741e-07	0.188405	0.772	0.599	0.00195011	IL2/21 vs Neo-12x
TAX1BP1	1.14616e-07	-0.34874	0.785	0.734	0.00207456	IL2/21 vs Neo-12x
VAMP8	1.23007e-07	0.199992	0.832	0.683	0.00222643	IL2/21 vs Neo-12x
SSBP1	1.50655e-07	0.239052	0.754	0.578	0.00272685	IL2/21 vs Neo-12x
RPS13	1.96288e-07	0.131361	0.996	0.975	0.0035528	IL2/21 vs Neo-12x
HNRNPD	1.96731e-07	0.201109	0.848	0.732	0.00356082	IL2/21 vs Neo-12x
GNAI2	1.98258e-07	0.149294	0.96	0.874	0.00358847	IL2/21 vs Neo-12x
KRTCAP2	2.08339e-07	0.153771	0.954	0.85	0.00377093	IL2/21 vs Neo-12x
MORF4L1	2.27652e-07	0.178725	0.871	0.739	0.00412051	IL2/21 vs Neo-12x
RPL23A	2.27724e-07	0.11888	0.995	0.976	0.0041218	IL2/21 vs Neo-12x
RPS5	2.64215e-07	0.148753	0.99	0.943	0.00478229	IL2/21 vs Neo-12x
SSR3	2.84849e-07	0.205569	0.765	0.591	0.00515577	IL2/21 vs Neo-12x
THEMIS	3.05944e-07	-0.343879	0.841	0.801	0.00553759	IL2/21 vs Neo-12x
SEPTIN1	3.09821e-07	-0.301302	0.853	0.802	0.00560776	IL2/21 vs Neo-12x
RAB5IF	3.53221e-07	0.195817	0.755	0.584	0.0063933	IL2/21 vs Neo-12x
FUS	3.5328e-07	0.216249	0.822	0.706	0.00639436	IL2/21 vs Neo-12x
BST2	3.75403e-07	-0.286265	0.917	0.858	0.0067948	IL2/21 vs Neo-12x
TAF10	3.83576e-07	0.191099	0.869	0.712	0.00694273	IL2/21 vs Neo-12x
PRDX5	4.15302e-07	0.209328	0.928	0.809	0.00751696	IL2/21 vs Neo-12x
ATP5IF1	4.4416e-07	0.199639	0.897	0.779	0.0080393	IL2/21 vs Neo-12x
RPL4	6.16111e-07	0.139488	0.974	0.916	0.0111516	IL2/21 vs Neo-12x
MT-ND3	6.41533e-07	0.135018	0.976	0.913	0.0116117	IL2/21 vs Neo-12x
LMAN2	6.52318e-07	0.219911	0.796	0.626	0.011807	IL2/21 vs Neo-12x
RPL10	8.15084e-07	0.117807	0.999	0.989	0.014753	IL2/21 vs Neo-12x
PSMB1	1.03701e-06	0.183754	0.892	0.773	0.01877	IL2/21 vs Neo-12x
TMEM258	1.03915e-06	0.17657	0.897	0.776	0.0188085	IL2/21 vs Neo-12x
EEF1D	1.16226e-06	0.110732	0.985	0.95	0.0210369	IL2/21 vs Neo-12x
RPL32	1.31357e-06	0.0997918	0.996	0.981	0.0237755	IL2/21 vs Neo-12x
VAMP2	1.49601e-06	0.133088	0.873	0.714	0.0270778	IL2/21 vs Neo-12x
PSMD7	1.59533e-06	0.186841	0.752	0.588	0.0288754	IL2/21 vs Neo-12x
SRI	1.80444e-06	0.214269	0.775	0.633	0.0326604	IL2/21 vs Neo-12x
SAMHD1	1.93732e-06	0.160747	0.851	0.708	0.0350655	IL2/21 vs Neo-12x
CIB1	2.24952e-06	0.160095	0.819	0.674	0.0407163	IL2/21 vs Neo-12x
IER2	2.5958e-06	0.0433484	0.887	0.748	0.046984	IL2/21 vs Neo-12x
SQSTM1	2.73823e-06	-0.375664	0.869	0.82	0.049562	IL2/21 vs Neo-12x
APOBEC3G	2.82959e-06	0.188551	0.909	0.791	0.0512157	IL2/21 vs Neo-12x
SLC25A6	3.06875e-06	0.133028	0.886	0.781	0.0555445	IL2/21 vs Neo-12x
SPCS2	3.08893e-06	0.156014	0.851	0.714	0.0559096	IL2/21 vs Neo-12x
MBNL1	3.65807e-06	-0.250232	0.861	0.82	0.066211	IL2/21 vs Neo-12x
ATP5F1D	3.69083e-06	0.153748	0.912	0.793	0.066804	IL2/21 vs Neo-12x
RPS4X	3.85717e-06	0.115267	0.998	0.985	0.0698147	IL2/21 vs Neo-12x
FLNA	4.09921e-06	-0.247971	0.985	0.96	0.0741957	IL2/21 vs Neo-12x
NDUFB11	4.19895e-06	0.162267	0.912	0.82	0.0760011	IL2/21 vs Neo-12x
HMGN1	4.25152e-06	0.169957	0.851	0.732	0.0769525	IL2/21 vs Neo-12x
CST7	4.75877e-06	-0.194723	0.988	0.972	0.0861337	IL2/21 vs Neo-12x
EIF3K	5.05253e-06	0.116354	0.95	0.865	0.0914508	IL2/21 vs Neo-12x
NACA	5.3346e-06	0.105778	0.998	0.972	0.0965562	IL2/21 vs Neo-12x
RPL36	5.3467e-06	0.0859716	0.996	0.981	0.0967753	IL2/21 vs Neo-12x
MAP2K2	5.48472e-06	0.138376	0.855	0.725	0.0992735	IL2/21 vs Neo-12x
CELF2	5.55244e-06	-0.339799	0.791	0.736	0.100499	IL2/21 vs Neo-12x
ACTN4	5.59882e-06	-0.262974	0.845	0.807	0.101339	IL2/21 vs Neo-12x
SIT1	6.24826e-06	0.135979	0.872	0.739	0.113093	IL2/21 vs Neo-12x
COMMD6	6.74798e-06	0.164261	0.9	0.775	0.122138	IL2/21 vs Neo-12x
COX7C	7.16535e-06	0.116609	0.978	0.93	0.129693	IL2/21 vs Neo-12x
IFI16	7.46476e-06	-0.309717	0.801	0.775	0.135112	IL2/21 vs Neo-12x
UFC1	7.64919e-06	0.162517	0.782	0.625	0.13845	IL2/21 vs Neo-12x
RBX1	7.89647e-06	0.163849	0.849	0.694	0.142926	IL2/21 vs Neo-12x
C9orf16	8.83015e-06	-0.330519	0.883	0.814	0.159826	IL2/21 vs Neo-12x
ELOC	8.87201e-06	0.169739	0.757	0.596	0.160583	IL2/21 vs Neo-12x
RBBP4	9.10647e-06	0.171541	0.767	0.651	0.164827	IL2/21 vs Neo-12x
CALM3	9.64313e-06	0.168851	0.885	0.766	0.174541	IL2/21 vs Neo-12x
HP1BP3	9.69617e-06	0.211882	0.774	0.649	0.175501	IL2/21 vs Neo-12x
RCSD1	1.00343e-05	0.104528	0.788	0.63	0.181621	IL2/21 vs Neo-12x
TAP1	1.06701e-05	-0.319826	0.782	0.731	0.193129	IL2/21 vs Neo-12x
COX6B1	1.0825e-05	0.141828	0.973	0.904	0.195933	IL2/21 vs Neo-12x
ARF6	1.22438e-05	-0.227091	0.914	0.874	0.221613	IL2/21 vs Neo-12x
IKZF1	1.23164e-05	-0.295763	0.813	0.762	0.222927	IL2/21 vs Neo-12x
DDOST	1.31861e-05	0.126282	0.794	0.641	0.238669	IL2/21 vs Neo-12x
GNG2	1.35905e-05	0.132498	0.882	0.779	0.245989	IL2/21 vs Neo-12x
RPL37	1.37548e-05	0.0767141	0.997	0.98	0.248962	IL2/21 vs Neo-12x
RPS24	1.40964e-05	0.0957448	0.996	0.978	0.255145	IL2/21 vs Neo-12x
RABAC1	1.42367e-05	-0.267453	0.86	0.826	0.257683	IL2/21 vs Neo-12x
SERBP1	1.43051e-05	0.146956	0.871	0.738	0.258923	IL2/21 vs Neo-12x
ICAM3	1.44318e-05	0.119616	0.85	0.71	0.261216	IL2/21 vs Neo-12x
TECR	1.54166e-05	0.153402	0.782	0.639	0.27904	IL2/21 vs Neo-12x
DDX5	1.73458e-05	-0.155356	0.989	0.969	0.31396	IL2/21 vs Neo-12x
PPP4C	1.85833e-05	0.137094	0.851	0.705	0.336358	IL2/21 vs Neo-12x
MT-ND6	2.14686e-05	0.175364	0.816	0.708	0.388581	IL2/21 vs Neo-12x
SSR4	2.23161e-05	-0.197533	0.92	0.883	0.403922	IL2/21 vs Neo-12x
NDUFV2	2.40838e-05	0.105283	0.948	0.853	0.435916	IL2/21 vs Neo-12x
PRF1	2.64203e-05	-0.192116	0.999	0.994	0.478208	IL2/21 vs Neo-12x
ARPC1B	2.99489e-05	0.128529	0.979	0.934	0.542075	IL2/21 vs Neo-12x
SPN	3.09351e-05	0.127254	0.886	0.779	0.559925	IL2/21 vs Neo-12x
ITGA4	3.22408e-05	0.125159	0.849	0.756	0.583558	IL2/21 vs Neo-12x
CDC37	3.39677e-05	0.0890159	0.9	0.786	0.614816	IL2/21 vs Neo-12x
MRPS21	3.55863e-05	0.149378	0.761	0.6	0.644113	IL2/21 vs Neo-12x
RPS25	3.66914e-05	-0.0993987	0.996	0.978	0.664115	IL2/21 vs Neo-12x
GNB1	3.67149e-05	0.12577	0.805	0.671	0.664539	IL2/21 vs Neo-12x
SYNE2	3.99373e-05	-0.361868	0.773	0.754	0.722865	IL2/21 vs Neo-12x
KMT2E	4.21109e-05	-0.27586	0.783	0.735	0.762206	IL2/21 vs Neo-12x
HLA-DRB1	4.93875e-05	-0.329116	0.886	0.847	0.893914	IL2/21 vs Neo-12x
UBE2L3	5.00335e-05	0.155813	0.765	0.598	0.905607	IL2/21 vs Neo-12x
PDIA3	5.17114e-05	0.135738	0.92	0.803	0.935976	IL2/21 vs Neo-12x
RPL39	5.44546e-05	0.0857353	0.994	0.979	0.985628	IL2/21 vs Neo-12x
TRAM1	5.58954e-05	0.0907349	0.779	0.608	1	IL2/21 vs Neo-12x
ATP5F1A	5.68736e-05	0.136841	0.843	0.697	1	IL2/21 vs Neo-12x
SH3BGRL3	6.37645e-05	0.0796929	1	0.994	1	IL2/21 vs Neo-12x
CKLF	6.50053e-05	-0.250081	0.963	0.933	1	IL2/21 vs Neo-12x
IQGAP2	6.95362e-05	0.0844999	0.784	0.622	1	IL2/21 vs Neo-12x
SPCS3	7.17973e-05	0.142415	0.774	0.646	1	IL2/21 vs Neo-12x
GNAS	7.45751e-05	-0.166044	0.967	0.942	1	IL2/21 vs Neo-12x
RPL34	7.46562e-05	-0.121603	0.996	0.985	1	IL2/21 vs Neo-12x
XRCC5	7.82681e-05	0.114961	0.839	0.704	1	IL2/21 vs Neo-12x
HNRNPU	8.39505e-05	-0.189158	0.934	0.894	1	IL2/21 vs Neo-12x
PRRC2C	8.47339e-05	-0.207587	0.914	0.864	1	IL2/21 vs Neo-12x
EWSR1	9.91744e-05	0.113836	0.874	0.75	1	IL2/21 vs Neo-12x
MTDH	9.95836e-05	0.11801	0.864	0.746	1	IL2/21 vs Neo-12x
STK10	0.000100211	0.122172	0.821	0.677	1	IL2/21 vs Neo-12x
EIF3F	0.000106162	0.111622	0.891	0.771	1	IL2/21 vs Neo-12x
UBE2D3	0.00010687	-0.197194	0.903	0.85	1	IL2/21 vs Neo-12x
SUMO1	0.000110583	0.156759	0.782	0.63	1	IL2/21 vs Neo-12x
HNRNPDL	0.000111369	0.120487	0.856	0.743	1	IL2/21 vs Neo-12x
CYFIP2	0.000118082	0.113287	0.76	0.628	1	IL2/21 vs Neo-12x
GLIPR1	0.00012596	-0.350485	0.765	0.707	1	IL2/21 vs Neo-12x
JTB	0.000128477	0.130872	0.835	0.681	1	IL2/21 vs Neo-12x
UBXN4	0.000135186	-0.269133	0.798	0.76	1	IL2/21 vs Neo-12x
SRP14	0.000137024	-0.139709	0.987	0.954	1	IL2/21 vs Neo-12x
ZYX	0.000151942	-0.32858	0.816	0.756	1	IL2/21 vs Neo-12x
EIF3H	0.000157787	0.0653816	0.84	0.69	1	IL2/21 vs Neo-12x
H1FX	0.000159454	0.109049	0.909	0.819	1	IL2/21 vs Neo-12x
RPN1	0.000170115	0.138589	0.761	0.621	1	IL2/21 vs Neo-12x
FKBP8	0.000175667	-0.232134	0.893	0.818	1	IL2/21 vs Neo-12x
RPS2	0.000176214	-0.129207	0.996	0.977	1	IL2/21 vs Neo-12x
C4orf3	0.000184244	-0.251414	0.83	0.737	1	IL2/21 vs Neo-12x
UBE2I	0.000190845	0.140198	0.81	0.672	1	IL2/21 vs Neo-12x
CD53	0.000200007	0.107718	0.964	0.888	1	IL2/21 vs Neo-12x
IFI27L2	0.000201425	-0.270661	0.788	0.733	1	IL2/21 vs Neo-12x
HNRNPA1	0.000218059	0.0932047	0.97	0.905	1	IL2/21 vs Neo-12x
NDUFA13	0.000218388	0.0779058	0.987	0.939	1	IL2/21 vs Neo-12x
ZFP36	0.000322964	-0.42026	0.765	0.698	1	IL2/21 vs Neo-12x
GYPC	0.00034875	0.0829757	0.804	0.652	1	IL2/21 vs Neo-12x
ARL6IP4	0.000397367	0.0264575	0.816	0.696	1	IL2/21 vs Neo-12x
CD3G	0.000425685	-0.163065	0.943	0.883	1	IL2/21 vs Neo-12x
UQCRFS1	0.000446008	0.117303	0.814	0.685	1	IL2/21 vs Neo-12x
BSG	0.00045538	0.0948028	0.794	0.661	1	IL2/21 vs Neo-12x
UBA52	0.000478549	0.0727241	0.994	0.972	1	IL2/21 vs Neo-12x
RPL9	0.000481447	-0.160589	0.971	0.934	1	IL2/21 vs Neo-12x
GUK1	0.00049577	0.0990519	0.923	0.822	1	IL2/21 vs Neo-12x
PPP2CA	0.000497604	0.0843765	0.77	0.63	1	IL2/21 vs Neo-12x
BIN2	0.000528494	0.0778527	0.77	0.641	1	IL2/21 vs Neo-12x
PCED1B-AS1	0.000561972	0.13494	0.914	0.82	1	IL2/21 vs Neo-12x
HNRNPL	0.000625075	0.094003	0.86	0.75	1	IL2/21 vs Neo-12x
TOMM6	0.000642085	0.0933067	0.764	0.615	1	IL2/21 vs Neo-12x
RNF7	0.000726337	0.119451	0.77	0.625	1	IL2/21 vs Neo-12x
HMGB1	0.000740392	0.219679	0.981	0.968	1	IL2/21 vs Neo-12x
DYNLL1	0.000776422	0.10106	0.913	0.791	1	IL2/21 vs Neo-12x
BZW1	0.000801374	0.130361	0.858	0.746	1	IL2/21 vs Neo-12x
COTL1	0.000911122	0.0650037	0.926	0.838	1	IL2/21 vs Neo-12x
CSTB	0.000990483	0.103379	0.878	0.764	1	IL2/21 vs Neo-12x
DAZAP2	0.00103468	-0.188644	0.93	0.877	1	IL2/21 vs Neo-12x
NDUFC1	0.00107745	0.0755852	0.754	0.6	1	IL2/21 vs Neo-12x
C12orf57	0.0010912	0.0961579	0.8	0.7	1	IL2/21 vs Neo-12x
PSMB10	0.00111415	-0.21267	0.853	0.795	1	IL2/21 vs Neo-12x
LDHA	0.00116089	0.104497	0.892	0.822	1	IL2/21 vs Neo-12x
HNRNPC	0.00123761	0.087323	0.869	0.76	1	IL2/21 vs Neo-12x
ANAPC16	0.00142451	0.100066	0.798	0.661	1	IL2/21 vs Neo-12x
HNRNPUL1	0.00145824	0.0700367	0.789	0.661	1	IL2/21 vs Neo-12x
AURKAIP1	0.00152473	0.130567	0.782	0.645	1	IL2/21 vs Neo-12x
ARF5	0.00156521	0.0884006	0.879	0.766	1	IL2/21 vs Neo-12x
BLOC1S1	0.00158111	0.089948	0.868	0.761	1	IL2/21 vs Neo-12x
COX5B	0.0015989	0.0692202	0.942	0.85	1	IL2/21 vs Neo-12x
NDUFS5	0.00164626	0.0645315	0.861	0.734	1	IL2/21 vs Neo-12x
CAPNS1	0.00180582	0.0896985	0.848	0.756	1	IL2/21 vs Neo-12x
CDC42SE1	0.00186631	0.0590538	0.833	0.704	1	IL2/21 vs Neo-12x
RPS14	0.0018763	0.0647997	0.998	0.985	1	IL2/21 vs Neo-12x
LAPTM5	0.00192513	-0.136705	0.976	0.96	1	IL2/21 vs Neo-12x
GHITM	0.00218467	0.0700253	0.802	0.636	1	IL2/21 vs Neo-12x
RNF167	0.00246936	0.0607931	0.791	0.662	1	IL2/21 vs Neo-12x
SET	0.00252356	0.113043	0.937	0.867	1	IL2/21 vs Neo-12x
TRMT112	0.00257248	0.104322	0.87	0.731	1	IL2/21 vs Neo-12x
RBM8A	0.002614	0.049744	0.847	0.707	1	IL2/21 vs Neo-12x
ATP6V0C	0.00262895	-0.162123	0.872	0.787	1	IL2/21 vs Neo-12x
UBALD2	0.00263788	-0.0845109	0.948	0.922	1	IL2/21 vs Neo-12x
ZAP70	0.0028392	-0.269218	0.821	0.749	1	IL2/21 vs Neo-12x
CMTM6	0.00300552	0.0563628	0.755	0.625	1	IL2/21 vs Neo-12x
PSMB6	0.00316346	0.0613779	0.874	0.732	1	IL2/21 vs Neo-12x
EDF1	0.00330656	-0.160886	0.909	0.857	1	IL2/21 vs Neo-12x
CD8A	0.00363569	-0.119029	0.995	0.978	1	IL2/21 vs Neo-12x
SRRM1	0.00364665	0.0606266	0.767	0.671	1	IL2/21 vs Neo-12x
RPS20	0.00386154	0.0831225	0.843	0.734	1	IL2/21 vs Neo-12x
CXCR3	0.00398567	0.0528119	0.858	0.737	1	IL2/21 vs Neo-12x
NDUFA3	0.00414166	0.0697964	0.798	0.671	1	IL2/21 vs Neo-12x
RPLP2	0.00427775	0.0517845	0.998	0.98	1	IL2/21 vs Neo-12x
BCAP31	0.00470025	0.0633485	0.799	0.662	1	IL2/21 vs Neo-12x
SAP18	0.00485441	0.0625415	0.858	0.717	1	IL2/21 vs Neo-12x
TRIR	0.0048577	0.0663161	0.948	0.891	1	IL2/21 vs Neo-12x
SOCS1	0.00489434	-0.0490077	0.798	0.651	1	IL2/21 vs Neo-12x
HSP90AA1	0.00497516	0.0520766	0.979	0.931	1	IL2/21 vs Neo-12x
DRAP1	0.00498188	0.0653522	0.918	0.8	1	IL2/21 vs Neo-12x
RBM39	0.00502671	-0.225161	0.833	0.772	1	IL2/21 vs Neo-12x
SUN2	0.00550606	-0.229687	0.865	0.799	1	IL2/21 vs Neo-12x
FTL	0.00577281	-0.162375	0.998	0.989	1	IL2/21 vs Neo-12x
HOPX	0.00645562	-0.13617	0.984	0.955	1	IL2/21 vs Neo-12x
OST4	0.0067555	0.0785351	0.97	0.9	1	IL2/21 vs Neo-12x
HSPA5	0.00749874	0.0788566	0.86	0.76	1	IL2/21 vs Neo-12x
PSME2	0.00936923	0.0557933	0.9	0.795	1	IL2/21 vs Neo-12x
EFHD2	0.00950471	0.0766308	0.845	0.724	1	IL2/21 vs Neo-12x
SF3B5	0.00962564	0.0344108	0.783	0.645	1	IL2/21 vs Neo-12x
EEF1G	0.00992035	0.0591461	0.939	0.861	1	IL2/21 vs Neo-12x
CALR	0.011123	0.040058	0.948	0.85	1	IL2/21 vs Neo-12x
NKG7	0.0116018	-0.110012	1	0.996	1	IL2/21 vs Neo-12x
HLA-DPA1	0.0118553	0.0695685	0.833	0.746	1	IL2/21 vs Neo-12x
CTSD	0.0125728	-0.125007	0.944	0.891	1	IL2/21 vs Neo-12x
CD48	0.0126298	0.0581852	0.918	0.827	1	IL2/21 vs Neo-12x
SNU13	0.0126754	0.0764105	0.819	0.691	1	IL2/21 vs Neo-12x
ARPC3	0.0130832	0.0692028	0.99	0.95	1	IL2/21 vs Neo-12x
CD81	0.0132444	-0.101526	0.96	0.919	1	IL2/21 vs Neo-12x
WDR83OS	0.0132967	0.0690826	0.899	0.773	1	IL2/21 vs Neo-12x
TXNL4A	0.0141588	0.0459213	0.775	0.639	1	IL2/21 vs Neo-12x
CISH	0.0187143	-0.202623	0.876	0.787	1	IL2/21 vs Neo-12x
ITGB2	0.0188911	0.053115	0.973	0.913	1	IL2/21 vs Neo-12x
NFATC3	0.0197742	-0.0380361	0.799	0.692	1	IL2/21 vs Neo-12x
RPL31	0.0198821	0.0422548	0.975	0.907	1	IL2/21 vs Neo-12x
RPL21	0.0214789	0.0303014	0.99	0.961	1	IL2/21 vs Neo-12x
TMEM59	0.0218925	-0.156763	0.896	0.808	1	IL2/21 vs Neo-12x
CANX	0.0219306	0.0325778	0.833	0.729	1	IL2/21 vs Neo-12x
XRCC6	0.0222906	0.0485097	0.777	0.666	1	IL2/21 vs Neo-12x
GPSM3	0.022972	-0.13293	0.91	0.855	1	IL2/21 vs Neo-12x
ROMO1	0.0230725	0.0191887	0.806	0.663	1	IL2/21 vs Neo-12x
LSP1	0.0240546	-0.0964095	0.991	0.97	1	IL2/21 vs Neo-12x
WAS	0.0248606	-0.0109496	0.78	0.646	1	IL2/21 vs Neo-12x
RPS11	0.0253738	0.0616467	0.975	0.922	1	IL2/21 vs Neo-12x
SERP1	0.0260586	-0.220939	0.764	0.695	1	IL2/21 vs Neo-12x
RAB7A	0.0267388	0.0469063	0.784	0.651	1	IL2/21 vs Neo-12x
EML4	0.0293874	-0.237982	0.758	0.683	1	IL2/21 vs Neo-12x
HIGD2A	0.0329296	0.0306827	0.897	0.778	1	IL2/21 vs Neo-12x
CSK	0.0333072	-0.220949	0.836	0.757	1	IL2/21 vs Neo-12x
ITM2A	0.0358815	0.00585025	0.808	0.692	1	IL2/21 vs Neo-12x
CD52	0.0368079	-0.0777836	0.998	0.981	1	IL2/21 vs Neo-12x
TPT1	0.0376625	0.0423235	0.997	0.985	1	IL2/21 vs Neo-12x
TCEA1	0.0396119	0.0120431	0.894	0.795	1	IL2/21 vs Neo-12x
SPCS1	0.046566	0.0561942	0.87	0.754	1	IL2/21 vs Neo-12x
ATP5MG	0.0480389	0.0415694	0.993	0.961	1	IL2/21 vs Neo-12x
IVNS1ABP	0.0481406	-0.00296127	0.765	0.646	1	IL2/21 vs Neo-12x
RUNX3	0.0499446	-0.0277464	0.791	0.664	1	IL2/21 vs Neo-12x
ARHGAP30	0.0506546	-0.156372	0.807	0.756	1	IL2/21 vs Neo-12x
PABPN1	0.0590163	0.0365398	0.847	0.732	1	IL2/21 vs Neo-12x
CCNI	0.0609254	-0.132803	0.899	0.83	1	IL2/21 vs Neo-12x
TPR	0.0611493	-0.218448	0.791	0.717	1	IL2/21 vs Neo-12x
ENSA	0.0624582	0.00115175	0.81	0.655	1	IL2/21 vs Neo-12x
RPL7A	0.0650201	0.038361	0.999	0.981	1	IL2/21 vs Neo-12x
RGS10	0.0668067	0.00633775	0.813	0.696	1	IL2/21 vs Neo-12x
RPL28	0.0686987	0.00604915	0.997	0.99	1	IL2/21 vs Neo-12x
PRR13	0.0691505	-0.105196	0.892	0.818	1	IL2/21 vs Neo-12x
ABHD17A	0.0694929	0.0213936	0.819	0.711	1	IL2/21 vs Neo-12x
SOD1	0.0695823	-0.12587	0.905	0.824	1	IL2/21 vs Neo-12x
ATP5ME	0.071112	0.0114074	0.777	0.663	1	IL2/21 vs Neo-12x
CORO1A	0.0713548	0.0188621	0.999	0.987	1	IL2/21 vs Neo-12x
RPL29	0.0727224	0.00858909	0.998	0.985	1	IL2/21 vs Neo-12x
ECH1	0.0742297	0.0343139	0.774	0.646	1	IL2/21 vs Neo-12x
PSMB9	0.0768607	0.00612021	0.945	0.865	1	IL2/21 vs Neo-12x
PSMA5	0.0790287	0.0369368	0.823	0.695	1	IL2/21 vs Neo-12x
EZR	0.0807573	0.000710693	0.825	0.711	1	IL2/21 vs Neo-12x
RPL19	0.0823309	0.0201623	0.998	0.982	1	IL2/21 vs Neo-12x
HCLS1	0.0832517	-0.0851714	0.945	0.901	1	IL2/21 vs Neo-12x
UBL5	0.083738	0.044341	0.98	0.906	1	IL2/21 vs Neo-12x
RPS17	0.0851363	0.0260014	0.812	0.682	1	IL2/21 vs Neo-12x
VCP	0.086698	-0.118093	0.868	0.783	1	IL2/21 vs Neo-12x
RPL41	0.090125	0.0192484	0.992	0.961	1	IL2/21 vs Neo-12x
AHNAK	0.0908424	-0.0392502	0.975	0.915	1	IL2/21 vs Neo-12x
LPXN	0.0908533	-0.141654	0.838	0.772	1	IL2/21 vs Neo-12x
GIMAP4	0.0911925	-0.252753	0.81	0.708	1	IL2/21 vs Neo-12x
CD247	0.0920308	-0.153706	0.857	0.781	1	IL2/21 vs Neo-12x
COX4I1	0.0963546	-0.0877945	0.987	0.967	1	IL2/21 vs Neo-12x
CAPZB	0.0996943	0.0365946	0.958	0.885	1	IL2/21 vs Neo-12x
RPL22	0.101109	0.0560907	0.961	0.916	1	IL2/21 vs Neo-12x
TIGIT	0.102696	-0.101546	0.819	0.68	1	IL2/21 vs Neo-12x
UBE2V1	0.107981	0.0184644	0.837	0.744	1	IL2/21 vs Neo-12x
RPS15	0.111167	0.0179248	0.997	0.988	1	IL2/21 vs Neo-12x
HCST	0.113968	0.0593013	0.993	0.956	1	IL2/21 vs Neo-12x
OPTN	0.115197	-0.00364362	0.867	0.788	1	IL2/21 vs Neo-12x
CBX3	0.117588	0.0126472	0.766	0.66	1	IL2/21 vs Neo-12x
UBC	0.127764	-0.0719282	0.995	0.988	1	IL2/21 vs Neo-12x
TRAF3IP3	0.130324	-0.00317507	0.866	0.756	1	IL2/21 vs Neo-12x
ARGLU1	0.131349	-0.0380654	0.77	0.658	1	IL2/21 vs Neo-12x
RPL37A	0.133127	0.027787	0.982	0.947	1	IL2/21 vs Neo-12x
RPL27A	0.13746	0.0189858	0.889	0.783	1	IL2/21 vs Neo-12x
CLEC2D	0.139191	-0.2023	0.8	0.736	1	IL2/21 vs Neo-12x
SELPLG	0.140762	-0.160429	0.903	0.843	1	IL2/21 vs Neo-12x
GMFG	0.140863	0.00838308	0.987	0.943	1	IL2/21 vs Neo-12x
COX7B	0.142104	0.040081	0.896	0.793	1	IL2/21 vs Neo-12x
RPL27	0.144647	0.0298832	0.976	0.93	1	IL2/21 vs Neo-12x
EIF3G	0.152993	-0.0046997	0.809	0.686	1	IL2/21 vs Neo-12x
RPL35A	0.153247	-0.0554159	0.996	0.984	1	IL2/21 vs Neo-12x
NDUFA1	0.155129	-0.103487	0.94	0.882	1	IL2/21 vs Neo-12x
UBXN1	0.158257	-0.0298261	0.816	0.706	1	IL2/21 vs Neo-12x
SH2D2A	0.160101	0.0392216	0.83	0.74	1	IL2/21 vs Neo-12x
PAK2	0.165052	-0.152588	0.828	0.737	1	IL2/21 vs Neo-12x
RPS15A	0.165895	-0.0613572	0.999	0.989	1	IL2/21 vs Neo-12x
FAU	0.178007	0.0277346	0.999	0.991	1	IL2/21 vs Neo-12x
SRGN	0.18666	-0.12116	0.991	0.956	1	IL2/21 vs Neo-12x
C11orf58	0.187614	-0.106725	0.823	0.745	1	IL2/21 vs Neo-12x
SEPTIN7	0.194578	-0.0857814	0.933	0.869	1	IL2/21 vs Neo-12x
UQCR11	0.195412	-0.0605304	0.954	0.887	1	IL2/21 vs Neo-12x
ATP6V1G1	0.200934	-0.092589	0.903	0.83	1	IL2/21 vs Neo-12x
SKP1	0.20812	0.00893616	0.948	0.881	1	IL2/21 vs Neo-12x
RPS3A	0.21086	0.013165	0.998	0.985	1	IL2/21 vs Neo-12x
LAT	0.213245	-0.120528	0.883	0.8	1	IL2/21 vs Neo-12x
SRSF11	0.221263	-0.0361068	0.782	0.682	1	IL2/21 vs Neo-12x
FAM107B	0.227059	-0.245425	0.825	0.742	1	IL2/21 vs Neo-12x
VPS28	0.227728	-0.0200163	0.778	0.665	1	IL2/21 vs Neo-12x
DNAJC8	0.229478	-0.105475	0.75	0.682	1	IL2/21 vs Neo-12x
RPS27A	0.229886	-0.0505878	0.999	0.985	1	IL2/21 vs Neo-12x
PPIB	0.23121	0.0223931	0.985	0.934	1	IL2/21 vs Neo-12x
ACTR2	0.231468	-9.19465e-05	0.907	0.822	1	IL2/21 vs Neo-12x
PSAP	0.232577	-0.000792305	0.824	0.701	1	IL2/21 vs Neo-12x
SF1	0.24436	-0.0674619	0.798	0.687	1	IL2/21 vs Neo-12x
RPS29	0.246555	-0.0624845	0.985	0.96	1	IL2/21 vs Neo-12x
SF3B2	0.249615	0.0199318	0.866	0.777	1	IL2/21 vs Neo-12x
RPL13A	0.251606	-0.0286733	0.993	0.963	1	IL2/21 vs Neo-12x
H3F3B	0.257623	0.00556778	0.998	0.989	1	IL2/21 vs Neo-12x
EID1	0.262679	-0.0764208	0.93	0.846	1	IL2/21 vs Neo-12x
PARP1	0.262889	-0.139052	0.752	0.678	1	IL2/21 vs Neo-12x
SHISA5	0.279133	-0.12034	0.766	0.67	1	IL2/21 vs Neo-12x
RPL7	0.301313	0.00521705	0.962	0.889	1	IL2/21 vs Neo-12x
RPL36AL	0.310853	-0.0442036	0.988	0.964	1	IL2/21 vs Neo-12x
CD69	0.311989	-0.368941	0.816	0.735	1	IL2/21 vs Neo-12x
MSN	0.314844	-0.00695648	0.941	0.874	1	IL2/21 vs Neo-12x
TWF2	0.321632	0.0147837	0.762	0.647	1	IL2/21 vs Neo-12x
RPL12	0.331327	-0.0717498	0.993	0.972	1	IL2/21 vs Neo-12x
PSME1	0.338247	-0.0943229	0.95	0.899	1	IL2/21 vs Neo-12x
RPL24	0.339088	0.00126904	0.994	0.968	1	IL2/21 vs Neo-12x
RPL11	0.344023	-0.0483062	0.999	0.989	1	IL2/21 vs Neo-12x
GABARAPL2	0.348275	-0.107026	0.836	0.756	1	IL2/21 vs Neo-12x
CAST	0.348439	-0.0749445	0.788	0.692	1	IL2/21 vs Neo-12x
SERF2	0.350791	-0.0321414	0.997	0.982	1	IL2/21 vs Neo-12x
C19orf53	0.354738	-0.0473226	0.799	0.682	1	IL2/21 vs Neo-12x
RPL18A	0.366624	-0.00223671	0.997	0.985	1	IL2/21 vs Neo-12x
MAP1LC3B	0.367293	-0.0810408	0.859	0.782	1	IL2/21 vs Neo-12x
PTPN7	0.369723	-0.0710705	0.867	0.752	1	IL2/21 vs Neo-12x
FMNL1	0.37014	-0.181286	0.779	0.694	1	IL2/21 vs Neo-12x
ARL4C	0.381893	-0.0410541	0.999	0.989	1	IL2/21 vs Neo-12x
RPL30	0.391347	-0.00258881	0.997	0.985	1	IL2/21 vs Neo-12x
SELENOH	0.39643	-0.114272	0.822	0.725	1	IL2/21 vs Neo-12x
CD82	0.419942	-0.214993	0.768	0.666	1	IL2/21 vs Neo-12x
MOB1A	0.445819	-0.023023	0.788	0.684	1	IL2/21 vs Neo-12x
RPL18	0.451385	0.0167295	0.996	0.985	1	IL2/21 vs Neo-12x
TMEM50A	0.456019	-0.000448006	0.907	0.8	1	IL2/21 vs Neo-12x
TBC1D10C	0.46631	-0.0571189	0.794	0.686	1	IL2/21 vs Neo-12x
KTN1	0.483766	-0.10074	0.785	0.672	1	IL2/21 vs Neo-12x
SMCHD1	0.502247	-0.176376	0.773	0.687	1	IL2/21 vs Neo-12x
RPS28	0.505875	0.0175408	0.996	0.985	1	IL2/21 vs Neo-12x
GABARAP	0.527927	-0.0265505	0.971	0.915	1	IL2/21 vs Neo-12x
LCK	0.533618	-0.0320581	0.985	0.938	1	IL2/21 vs Neo-12x
CLEC2B	0.534091	-0.0636327	0.84	0.743	1	IL2/21 vs Neo-12x
RAP1B	0.554878	-0.0203107	0.966	0.892	1	IL2/21 vs Neo-12x
GPX4	0.563069	-0.214599	0.833	0.699	1	IL2/21 vs Neo-12x
CCL4	0.572832	-0.507752	0.95	0.892	1	IL2/21 vs Neo-12x
RAP1A	0.574373	-0.082218	0.836	0.729	1	IL2/21 vs Neo-12x
ABI3	0.574441	-0.16172	0.76	0.666	1	IL2/21 vs Neo-12x
SASH3	0.577853	-0.0713927	0.774	0.673	1	IL2/21 vs Neo-12x
ARPC4	0.582631	-0.00648917	0.883	0.773	1	IL2/21 vs Neo-12x
MT-ND5	0.591066	-0.0592671	0.967	0.946	1	IL2/21 vs Neo-12x
RPL38	0.594245	-0.0147391	0.935	0.896	1	IL2/21 vs Neo-12x
OTUB1	0.595456	-0.116992	0.751	0.669	1	IL2/21 vs Neo-12x
ANP32A	0.606192	-0.138828	0.813	0.705	1	IL2/21 vs Neo-12x
TERF2IP	0.607056	-0.0826543	0.811	0.72	1	IL2/21 vs Neo-12x
JUND	0.611294	-0.0460486	0.979	0.94	1	IL2/21 vs Neo-12x
RPS9	0.6547	-0.0161363	0.978	0.945	1	IL2/21 vs Neo-12x
PAIP2	0.684333	-0.0764266	0.759	0.672	1	IL2/21 vs Neo-12x
EIF4G2	0.686951	-0.0869572	0.809	0.736	1	IL2/21 vs Neo-12x
CSDE1	0.687527	-0.0699446	0.842	0.751	1	IL2/21 vs Neo-12x
CTSW	0.70083	-0.0724557	0.995	0.981	1	IL2/21 vs Neo-12x
HNRNPK	0.700864	-0.0036806	0.964	0.897	1	IL2/21 vs Neo-12x
STK4	0.723228	-0.0777408	0.784	0.68	1	IL2/21 vs Neo-12x
GSTK1	0.751664	-0.0832872	0.909	0.841	1	IL2/21 vs Neo-12x
RAB1B	0.762003	-0.0571806	0.817	0.724	1	IL2/21 vs Neo-12x
SKAP1	0.799891	-0.0857089	0.828	0.726	1	IL2/21 vs Neo-12x
HSP90AB1	0.814455	-0.124787	0.852	0.775	1	IL2/21 vs Neo-12x
SF3B1	0.828895	-0.0827306	0.892	0.79	1	IL2/21 vs Neo-12x
COPE	0.847999	-0.0278383	0.887	0.81	1	IL2/21 vs Neo-12x
REEP5	0.850012	-0.0100603	0.915	0.826	1	IL2/21 vs Neo-12x
ALDOA	0.850648	-0.0427924	0.937	0.841	1	IL2/21 vs Neo-12x
ELOB	0.872211	-0.0262485	0.985	0.94	1	IL2/21 vs Neo-12x
RPL23	0.892926	-0.0707369	0.878	0.782	1	IL2/21 vs Neo-12x
TRAPPC5	0.909577	-0.115844	0.774	0.673	1	IL2/21 vs Neo-12x
GRK2	0.914054	-0.101084	0.75	0.653	1	IL2/21 vs Neo-12x
DIAPH1	0.921262	-0.129905	0.776	0.685	1	IL2/21 vs Neo-12x
DEF6	0.925616	-0.108805	0.771	0.667	1	IL2/21 vs Neo-12x
C17orf49	0.958278	-0.0846029	0.794	0.718	1	IL2/21 vs Neo-12x
ARPC5L	0.974778	-0.0430197	0.856	0.786	1	IL2/21 vs Neo-12x
TOMM7	0.992997	-0.0496723	0.953	0.887	1	IL2/21 vs Neo-12x

## Sheet: Supplementary-table-3
clone_ID	BC	peptide-HLA	TRB_CDR3	TRA_CDR3	TRB_CDR2	TRA_CDR2	TRB_CDR1	TRA_CDR1	TRB_J_Gene	TRB_D_Gene	TRB_V_Gene	TRA_J_Gene	TRA_V_Gene
clone 1	BC349	ILRGSVAHK HLA-A*03:01	CASSLDGNTEAFF	CAELPSNDYKLSF	YYEKEE	LVKSGEV	SGHKS	TTLSN	TRBJ1-1		TRBV5-5	TRAJ20	TRAV25
clone 4	BC349	ILRGSVAHK HLA-A*03:01	CASSTLAGGPGGYEQYF	CAYRSGRGQNFVF	FQNEAQ	QEAYKQQN	SGHVS	TSESDYY	TRBJ2-7		TRBV7-8	TRAJ26	TRAV38-2/DV8
clone 5	BC349	ILRGSVAHK HLA-A*03:01	CASSTDRNTEAFF	CAGKAPWGQNFVF	YFSETQ	LVKSGEV	SGHRS	TTLSN	TRBJ1-1		TRBV5-1	TRAJ26	TRAV25
clone 8	BC349	ILRGSVAHK HLA-A*03:01	CASSFDRTARETQYF	CAYRSSYNNDMRF	YFSETQ	QEAYKQQN	SGHRS	TSESDYY	TRBJ2-5		TRBV5-1	TRAJ43	TRAV38-2/DV8
clone 14	BC349	ILRGSVAHK HLA-A*03:01	CASSLDRPTEQYF	CAGRPTYGQKLLF	YYEKEE	VVTGGEV	SGHKS	SVFSS	TRBJ2-7		TRBV5-5	TRAJ16	TRAV27
clone 16	BC349	ILRGSVAHK HLA-A*03:01	CASSLDLNYGYTF	CAGLSSNDYKLSF	YYEKEE	LVKSGEV	SGHKS	TTLSN	TRBJ1-2		TRBV5-5	TRAJ20	TRAV25
clone 17	BC349	ILRGSVAHK HLA-A*03:01	CAISAGNTEAFF	CAAWRTPNAGKSTF	SYGVKD	IYSNGD	ENHRY	DRGSQS	TRBJ1-1		TRBV10-3	TRAJ27	TRAV12-2
clone 20	BC349	ILRGSVAHK HLA-A*03:01	CATTRTRVGDTQYF	CAGHPPYGQNFVF	SFDVKD	LVKSGEV	KGHDR	TTLSN	TRBJ2-3		TRBV24-1	TRAJ26	TRAV25
clone 21	BC349	ILRGSVAHK HLA-A*03:01	CASSLGDIQGGGSKNIQYF	CAMREGGNEKLTF	YYEKEE	QGSYDEQN	SGHKS	TSDQSYG	TRBJ2-4		TRBV5-5	TRAJ48	TRAV14/DV4
clone 23	BC349	ILRGSVAHK HLA-A*03:01	CASSSDRNTEAFF	CAGHPPYGQNFVF	YYEKEE	LVKSGEV	SGHKS	TTLSN	TRBJ1-1		TRBV5-5	TRAJ26	TRAV25
clone 24	BC349	ILRGSVAHK HLA-A*03:01	CASSLDGNTEAFF	CAGLSSNDYKLSF	YYEKEE	LVKSGEV	SGHKS	TTLSN	TRBJ1-1		TRBV5-5	TRAJ20	TRAV25
clone 2	BC357	TPRVTGGGAM HLA-B*07:02	CASSNRQGVNTGELFF	CALILWMDSSYKLIF	FQNEAQ	ATKADDK	SEHNR	ATGYPS	TRBJ2-2	TRBD1	TRBV7-9	TRAJ12	TRAV9-2
clone 3	BC357	TPRVTGGGAM HLA-B*07:02	CASSLIGISQYNEQFF	CATVHRMDSSYKLIF	FQNEAQ	IRSNERE	SEHNR	TSINN	TRBJ2-1		TRBV7-9	TRAJ12	TRAV17
clone 6	BC357	TPRVTGGGAM HLA-B*07:02	CASSSHDVRGSGSPLHF	CAMREGRDSSYKLIF	FQNEAQ	QGSYDEQN	SEHNR	TSDQSYG	TRBJ1-6		TRBV7-9	TRAJ12	TRAV14/DV4
clone 7	BC357	TPRVTGGGAM HLA-B*07:02	CASSLIGVSSYNEQFF	CATVLRMDSSYKLIF	FQNEAQ	IRSNERE	SEHNR	TSINN	TRBJ2-1		TRBV7-9	TRAJ12	TRAV17
clone 9	BC357	TPRVTGGGAM HLA-B*07:02	CASSLIGVSSYNEQFF	CATLNRMDSSYKLIF	FQNEAQ	IRSNERE	SEHNR	TSINN	TRBJ2-1		TRBV7-9	TRAJ12	TRAV17
clone 10	BC357	TPRVTGGGAM HLA-B*07:02	CASSLIGTGLLYEQYF	CALRPGQDSSYKLIF	FQNEAQ	RNSFDEQN	SEHNR	TRDTTYY	TRBJ2-7	TRBD1	TRBV7-9	TRAJ12	TRAV19
clone 11	BC357	TPRVTGGGAM HLA-B*07:02	CASSALGERGPIPHEQYF	CALRAGQDSSYKLIF	FQNEAQ	RNSFDEQN	SEHNR	TRDTTYY	TRBJ2-7	TRBD1	TRBV7-9	TRAJ12	TRAV19
clone 12	BC357	TPRVTGGGAM HLA-B*07:02	CASSLHDLGGVRSPLHF	CAMREGVDSSYKLIF	FQNEAQ	QGSYDQQN	SEHNR	TSDPSYG	TRBJ1-6		TRBV7-9	TRAJ12	TRAV14/DV4
clone 13	BC357	TPRVTGGGAM HLA-B*07:02	CASSLIGQGVGDEQFF	CATVSRMDSSYKLIF	FQNEAQ	IRSNERE	SEHNR	TSINN	TRBJ2-1	TRBD1	TRBV7-9	TRAJ12	TRAV17
clone 15	BC357	TPRVTGGGAM HLA-B*07:02	CASSAGTGIYNEQFF	CVVSGRMDSSYKLIF	FQNEAQ	MTFSENT	SEHNR	VSPFSN	TRBJ2-1	TRBD1	TRBV7-9	TRAJ12	TRAV10
clone 18	BC357	TPRVTGGGAM HLA-B*07:02	CASSHDGGFGGPEQFF	CAVRGSMDSSYKLIF	FQNEAQ	YLSGSTLV	SEHNR	SSVSVY	TRBJ2-1		TRBV7-9	TRAJ12	TRAV8-6
clone 19	BC357	TPRVTGGGAM HLA-B*07:02	CASSSHDWTGPRTEAFF	CAMREGRDSSYKLIF	FQNEAQ	QGSYDQQN	SEHNR	TSDPSYG	TRBJ1-1	TRBD1	TRBV7-9	TRAJ12	TRAV14/DV4
clone 22	BC357	TPRVTGGGAM HLA-B*07:02	CASSPGDPGVRREAFF	CVVMSSGDSSYKLIF	FQNEAQ	MTFSENT	SEHNR	VSPFSN	TRBJ1-1		TRBV7-9	TRAJ12	TRAV10
clone 25	BC357	TPRVTGGGAM HLA-B*07:02	CASSLGSLPHSPLHF	CALIPSGNTPLVF	SMNVEV	RNSFDEQN	MNHEY	TRDTTYY	TRBJ1-6		TRBV27	TRAJ29	TRAV19
clone 26	BC357	TPRVTGGGAM HLA-B*07:02	CASSSHETEGQHSPLHF	CAVRDRMDSSYKLIF	FQNEAQ	YITGDNLV	SEHNR	VSGNPY	TRBJ1-6		TRBV7-9	TRAJ12	TRAV3
